# Supplementary material for: Multi-analyte approach combining cfDNA sequencing and protein testing for early ovarian cancer detection
Source: iScience. 2025 May 8;28(6):112617. doi: 10.1016/j.isci.2025.112617 (PMC12152359; doi:10.1016/j.isci.2025.112617)
Supplement: Table S1. Subject characteristics of this study, related to Table 1 [file mmc2.xlsx]

## Sheet: Sheet1
Table S1. Subjects characteristic of this study. Related to Table 1.
ID	Cohort	Sample type	Histological	Stage	Age	Age group	CA125 (U/ml) (0～35.00)	HE4 (pmol/L) 0-70 (premenopausal) 0-140 (postmenopausal )	AFP (ng/ml) (0～7.00)	CEA (ng/ml) (0～4.70)	CA 19-9 (U/ml) (0～39.00)	IL-6 (pg/ml) (0～7.00)	PRL (uIU/ml) (102.00～496.00)	cfDNA concentration (ng/ml plasma)	ctDNA varaiants (CHIP)	Mean VAF of ctDNA variants (%)	WBC variants	VAF of CHIP varaints
HCED001	Training	Healthy individual	/	/	43	< 50	5.68	41.49	1.15	1.5	20.93	1.65	256.2	7.1	Not detected	0	NA	NA
HCED002	Training	Healthy individual	/	/	57	≥ 50	9.33	53.91	2.78	1.15	6.73	1.5	231.2	4.52	Not detected	0	NA	NA
HCED003	Validation	Healthy individual	/	/	51	≥ 50	27.06	36.67	0.99	0.66	6.25	2.84	286.1	26.6	Not detected	0	Not detected	0
HCED004	Training	Healthy individual	/	/	49	< 50	18.02	39.28	2.9	0.76	7.15	1.5	251.3	5.56	Not detected	0	NA	NA
HCED005	Training	Healthy individual	/	/	68	≥ 50	8.27	66.65	2.53	3.21	13.56	2.72	162.2	13.72	Not detected	0	NA	NA
HCED006	Training	Healthy individual	/	/	53	≥ 50	8.96	50.17	2.1	1.14	2.54	1.5	276.1	6.4	Not detected	0	NA	NA
HCED007	Training	Healthy individual	/	/	54	≥ 50	6.98	49.46	3.34	0.99	23	1.5	118.6	16.84	Not detected	0	NA	NA
HCED008	Training	Healthy individual	/	/	53	≥ 50	11.89	36.99	3.58	2.2	13.51	5.3	48.12	4.2	TP53:p.D228N; APC:p.R876* (CHIP)	0.13	APC:p.R876*	0.00069
HCED009	Training	Healthy individual	/	/	48	< 50	17.18	61.13	0.73	1.86	0.88	1.52	428.1	4.8	RNF43:p.R668W	0.07	Not detected	0
HCED010	Training	Healthy individual	/	/	47	< 50	5.72	29.27	2.65	0.92	5.29	1.5	157.3	4.84	Not detected	0	NA	NA
HCED011	Validation	Healthy individual	/	/	57	≥ 50	6.61	46.8	1.31	1.82	4.56	2.45	232.1	12.2	Not detected	0	NA	NA
HCED012	Training	Healthy individual	/	/	50	≥ 50	3.43	44.46	1.31	1.38	1.59	2.59	193.4	4.52	Not detected	0	NA	NA
HCED013	Training	Healthy individual	/	/	38	< 50	9.86	36.11	1.56	1.57	9.82	2.28	116.2	4.64	Not detected	0	NA	NA
HCED014	Validation	Healthy individual	/	/	36	< 50	16.23	40.62	1.84	1.97	9.67	2.19	359.8	8.52	Not detected	0	NA	NA
HCED015	Validation	Healthy individual	/	/	72	≥ 50	7.39	75.97	2.31	1.97	8.03	1.5	255.7	5.72	Not detected	0	NA	NA
HCED016	Validation	Healthy individual	/	/	50	≥ 50	9.78	34.54	1.05	0.4	5.57	1.5	388	2.88	Not detected	0	NA	NA
HCED017	Validation	Healthy individual	/	/	58	≥ 50	7.48	50.43	7	1.26	9.62	1.67	224.2	12.24	Not detected	0	NA	NA
HCED018	Training	Healthy individual	/	/	50	≥ 50	6.46	41.56	2.9	0.77	6.18	1.5	181.2	7.48	Not detected	0	NA	NA
HCED019	Training	Healthy individual	/	/	49	< 50	6.19	48.19	2.03	1.36	23.5	1.94	187.3	6.28	Not detected	0	NA	NA
HCED020	Training	Healthy individual	/	/	56	≥ 50	58.28	33.08	1.84	0.6	9.59	2.66	190.9	5.24	Not detected	0	NA	NA
HCED021	Training	Healthy individual	/	/	39	< 50	14.06	27.69	2.14	1.03	3.45	2.69	167.2	7.48	Not detected	0	NA	NA
HCED022	Training	Healthy individual	/	/	65	≥ 50	7.27	38.87	2.33	2.9	1.5	1.5	130.7	3.96	Not detected	0	NA	NA
HCED023	Validation	Healthy individual	/	/	63	≥ 50	7	32.56	2.76	1.75	7.48	1.5	175.5	5.92	Not detected	0	NA	NA
HCED024	Training	Healthy individual	/	/	69	≥ 50	6.58	56.14	4.48	1.35	7.87	2.18	210.5	5.76	Not detected	0	Not detected	0
HCED025	Validation	Healthy individual	/	/	48	< 50	16.32	33.25	2.57	1.52	10.26	3.82	279.6	2.44	Not detected	0	NA	NA
HCED026	Training	Healthy individual	/	/	51	≥ 50	13.84	49.37	1	2.25	9.69	1.87	347.2	6	Not detected	0	NA	NA
HCED027	Training	Healthy individual	/	/	74	≥ 50	19.44	99.7	3.08	0.61	4.71	6.06	113	14.04	Not detected	0	NA	NA
HCED028	Training	Healthy individual	/	/	49	< 50	8.13	46.21	0.83	1.2	13.72	3.87	588.6	7.4	Not detected	0	Not detected	0
HCED029	Training	Healthy individual	/	/	56	≥ 50	6.41	47.59	0.87	0.7	9.52	1.5	120.1	4.52	Not detected	0	NA	NA
HCED030	Training	Healthy individual	/	/	53	≥ 50	6.53	47.93	3.1	2.41	34.13	1.62	181	17.6	Not detected	0	Not detected	0
HCED031	Training	Healthy individual	/	/	42	< 50	18.02	43.69	0.532	0.4	4.91	1.5	266.8	5.16	Not detected	0	NA	NA
HCED032	Training	Healthy individual	/	/	62	≥ 50	8.62	41.88	7.99	1.32	6.75	3.16	211.8	12.84	Not detected	0	NA	NA
HCED033	Training	Healthy individual	/	/	57	≥ 50	6.09	47.74	1.71	0.41	8.28	1.5	203.6	12.56	Not detected	0	NA	NA
HCED034	Training	Healthy individual	/	/	68	≥ 50	9.5	57.79	3.67	4.11	16.64	1.9	283.2	3.6	Not detected	0	Not detected	0
HCED035	Validation	Healthy individual	/	/	57	≥ 50	8.48	41.71	1.67	2.07	6.2	2.1	105.2	28.4	Not detected	0	NA	NA
HCED036	Training	Healthy individual	/	/	49	< 50	7.69	36.78	3.23	0.4	5.7	1.5	131	7.48	Not detected	0	NA	NA
HCED037	Validation	Healthy individual	/	/	59	≥ 50	6.48	48.26	3.06	1.06	0.565	1.5	106.84	5.04	Not detected	0	NA	NA
HCED038	Training	Healthy individual	/	/	39	< 50	4.1	34.22	5.31	0.69	8.08	1.5	237.4	5.08	Not detected	0	NA	NA
HCED039	Training	Healthy individual	/	/	25	< 50	7.27	41.74	0.86	1.22	19.63	1.68	193.8	10.12	Not detected	0	NA	NA
HCED040	Validation	Healthy individual	/	/	62	≥ 50	7.6	41.03	3.49	1.81	12.37	1.96	112.9	16.6	Not detected	0	NA	NA
HCED041	Training	Healthy individual	/	/	62	≥ 50	5.01	46.96	2.8	2.24	9.21	2.53	114.9	8.84	Not detected	0	Not detected	0
HCED042	Training	Healthy individual	/	/	54	≥ 50	65.96	39.6	3.03	2.3	1.52	1.5	234.4	7.32	TP53:p.R267Q	0.06	Not detected	0
HCED043	Training	Healthy individual	/	/	44	< 50	11.28	35.58	2.09	0.88	1.86	1.5	228.1	3.12	Not detected	0	NA	NA
HCED044	Training	Healthy individual	/	/	41	< 50	44.81	57.37	0.605	2.22	22.07	5.83	517	6.8	Not detected	0	NA	NA
HCED045	Training	Healthy individual	/	/	42	< 50	14.49	52.88	1.39	1.43	6.37	1.5	188.2	2.52	Not detected	0	NA	NA
HCED046	Training	Healthy individual	/	/	41	< 50	40.7	36.82	2.96	3.36	15.71	1.5	531.4	3.96	Not detected	0	NA	NA
HCED047	Validation	Healthy individual	/	/	51	≥ 50	7.1	33.01	1.37	1.53	0.565	1.5	102.08	6.44	Not detected	0	NA	NA
HCED048	Training	Healthy individual	/	/	51	≥ 50	13.17	53.59	1.21	1.74	0.79	1.5	373.2	4.08	Not detected	0	NA	NA
HCED049	Validation	Healthy individual	/	/	62	≥ 50	19.94	46.08	5.95	1.27	14.2	1.5	209	12.6	Not detected	0	NA	NA
HCED050	Training	Healthy individual	/	/	65	≥ 50	6.28	42.48	0.605	0.51	6.54	1.5	100.7	13	Not detected	0	NA	NA
HCED052	Validation	Healthy individual	/	/	66	≥ 50	7.02	48.66	3.26	1	24.44	1.52	112.8	6.68	Not detected	0	NA	NA
HCED053	Validation	Healthy individual	/	/	53	≥ 50	10.79	55.98	1.84	0.63	9.08	1.5	168.9	7.64	Not detected	0	NA	NA
HCED054	Training	Healthy individual	/	/	35	< 50	9.46	44.14	2.9	0.59	6.71	3.38	136.4	12	Not detected	0	NA	NA
HCED055	Validation	Healthy individual	/	/	41	< 50	25.92	51.65	5.28	1.63	1.37	3.36	122.2	4.88	Not detected	0	NA	NA
HCED056	Training	Healthy individual	/	/	64	≥ 50	6.22	43.75	1.14	0.41	6.58	3.06	68.4	8.76	Not detected	0	NA	NA
HCED057	Training	Healthy individual	/	/	46	< 50	4.7	38.3	0.9	0.2	5.91	1.5	284.5	4.32	Not detected	0	NA	NA
HCED058	Validation	Healthy individual	/	/	34	< 50	8.62	40.21	1.27	0.5	9.22	1.5	146.1	3	Not detected	0	NA	NA
HCED059	Training	Healthy individual	/	/	66	≥ 50	9.37	44.19	2.59	0.56	2.25	1.56	109.2	11.32	Not detected	0	NA	NA
HCED060	Training	Healthy individual	/	/	66	≥ 50	8.9	44.55	2.83	4.75	0.6	1.5	87.14	3.2	Not detected	0	NA	NA
HCED061	Training	Healthy individual	/	/	67	≥ 50	8.91	54.13	5.03	1.02	12.36	1.93	126.9	16.48	Not detected	0	NA	NA
HCED062	Training	Healthy individual	/	/	66	≥ 50	6.63	66.15	2.41	2.11	7.07	6.73	69.11	9.08	Not detected	0	Not detected	0
HCED063	Training	Healthy individual	/	/	59	≥ 50	7.73	50.27	4.36	0.192	8.42	1.5	139.4	6.72	Not detected	0	NA	NA
HCED064	Validation	Healthy individual	/	/	40	< 50	11.43	47.86	2.21	3.86	37.45	1.5	174	2.56	Not detected	0	NA	NA
HCED065	Validation	Healthy individual	/	/	67	≥ 50	8.11	42.04	1.53	1.1	18.51	3.54	101.9	5.92	TP53:p.R282Q	0.05	Not detected	0
HCED066	Training	Healthy individual	/	/	37	< 50	23.21	46.67	1.22	0.97	9.87	1.89	328.6	4.92	Not detected	0	NA	NA
HCED067	Validation	Healthy individual	/	/	51	≥ 50	7.95	58.01	2.93	1.69	6.41	1.54	136.1	5.36	Not detected	0	NA	NA
HCED068	Training	Healthy individual	/	/	57	≥ 50	6.52	29.81	2.36	0.56	4.96	2.41	174.4	11.12	Not detected	0	NA	NA
HCED069	Validation	Healthy individual	/	/	38	< 50	17.61	45.93	2.56	2.03	21.66	1.5	369.9	3.52	Not detected	0	NA	NA
HCED070	Training	Healthy individual	/	/	63	≥ 50	18.37	57.42	1.43	2.07	21.39	1.5	208.5	11.72	Not detected	0	NA	NA
HCED071	Training	Healthy individual	/	/	63	≥ 50	14.46	45.49	1.93	2.63	8.96	1.5	101.3	23	Not detected	0	Not detected	0
HCED072	Training	Healthy individual	/	/	54	≥ 50	11.85	38.38	1.4	0.71	11.14	2.27	184	7.72	Not detected	0	NA	NA
HCED073	Training	Healthy individual	/	/	51	≥ 50	78.16	52.95	3.54	0.48	12.42	1.5	187.6	3.96	Not detected	0	Not detected	0
HCED074	Validation	Healthy individual	/	/	56	≥ 50	5.78	42.96	2.65	1.14	4.34	2.18	111	6.96	Not detected	0	NA	NA
HCED075	Training	Healthy individual	/	/	58	≥ 50	8.84	48.05	3.88	1.08	6.98	1.5	107.7	5.2	Not detected	0	NA	NA
HCED076	Training	Healthy individual	/	/	63	≥ 50	8.87	51.07	4.24	1.08	14.16	1.5	115.7	5.64	Not detected	0	NA	NA
HCED077	Training	Healthy individual	/	/	47	< 50	9.68	39.18	3.74	0.86	0.6	1.5	118.3	6	Not detected	0	NA	NA
HCED078	Training	Healthy individual	/	/	54	≥ 50	7.7	40.28	5.94	1.31	0.8	1.5	103.8	5.92	EGFR intron	0.28	Not detected	0
HCED079	Training	Healthy individual	/	/	46	< 50	6.89	30.69	5.23	0.97	8.3	1.5	140.8	6.24	Not detected	0	NA	NA
HCED080	Training	Healthy individual	/	/	47	< 50	37.6	41.13	8.78	0.2	7.19	1.5	200	6.8	Not detected	0	NA	NA
HCED081	Validation	Healthy individual	/	/	61	≥ 50	4.94	60.82	1.4	1.67	9.41	1.5	154.2	8.64	Not detected	0	NA	NA
HCED082	Training	Healthy individual	/	/	47	< 50	25.62	45.95	3.04	1.52	10.74	3.13	355.1	5.12	Not detected	0	NA	NA
HCED083	Training	Healthy individual	/	/	58	≥ 50	9.08	39.12	0.569	1.33	4.97	1.5	122.3	6.4	Not detected	0	NA	NA
HCED084	Training	Healthy individual	/	/	49	< 50	35.02	28.81	1.29	0.56	7.06	1.76	290.1	10.4	Not detected	0	NA	NA
HCED085	Training	Healthy individual	/	/	66	≥ 50	7.79	53.41	2.1	1.25	13.19	3.44	129.8	6.52	Not detected	0	NA	NA
HCED086	Training	Healthy individual	/	/	39	< 50	12.87	44.28	0.89	0.66	1.04	1.5	511.9	3.2	Not detected	0	NA	NA
HCED087	Validation	Healthy individual	/	/	67	≥ 50	13.38	57.87	2.82	1.69	7.69	2.4	80.51	26.6	Not detected	0	NA	NA
HCED088	Training	Healthy individual	/	/	64	≥ 50	8.27	48.74	0.544	0.91	4.46	1.5	96.44	7.28	Not detected	0	NA	NA
HCED089	Training	Healthy individual	/	/	51	≥ 50	11.03	50.69	0.84	0.98	6.74	4.96	483.5	13.52	Not detected	0	NA	NA
HCED090	Training	Healthy individual	/	/	63	≥ 50	13.4	52.63	0.69	0.67	8.2	1.5	130.6	5.68	Not detected	0	NA	NA
HCED091	Training	Healthy individual	/	/	33	< 50	17.33	46.46	2	0.78	5.28	1.5	279.9	5.32	PIK3CA:p.R88Q; EGFR:p.R451C (CHIP)	0.14	EGFR:p.R451C	0.001
HCED092	Validation	Healthy individual	/	/	47	< 50	19.43	42.53	1.67	0.4	8.48	1.5	234.1	15.52	Not detected	0	NA	NA
HCED093	Validation	Healthy individual	/	/	57	≥ 50	7.41	49.38	3.58	1.03	7.24	3.86	94.25	6.36	EGFR:p.R836C	0.12	Not detected	0
HCED094	Training	Healthy individual	/	/	32	< 50	9.18	30.48	1.78	0.73	6.86	1.5	474	6.64	Not detected	0	Not detected	0
HCED095	Validation	Healthy individual	/	/	59	≥ 50	19.7	56.62	8.48	1.06	19.36	1.5	143.4	6.72	Not detected	0	NA	NA
HCED096	Training	Healthy individual	/	/	50	≥ 50	8.95	39.49	2.17	0.82	8.7	2.42	264.9	4.2	Not detected	0	NA	NA
HCED097	Training	Healthy individual	/	/	53	≥ 50	6.38	59.23	2.27	2.09	8	1.5	82.09	6.12	Not detected	0	NA	NA
HCED098	Validation	Healthy individual	/	/	56	≥ 50	7	36.27	0.96	0.62	7.56	1.5	280	18.76	Not detected	0	NA	NA
HCED099	Training	Healthy individual	/	/	52	≥ 50	9.84	38.66	1.16	0.82	2.42	1.5	750.7	6.76	Not detected	0	NA	NA
HCED100	Validation	Healthy individual	/	/	45	< 50	45.97	48.37	2.08	2.33	62.33	1.85	413	10.2	Not detected	0	NA	NA
HCED101	Validation	Healthy individual	/	/	43	< 50	39.02	41.78	3.09	1.34	1.61	2.6	455	7	Not detected	0	NA	NA
HCED102	Validation	Healthy individual	/	/	60	≥ 50	13.09	49.53	2.42	2.08	34.41	1.5	161.9	7.52	Not detected	0	NA	NA
HCED103	Training	Healthy individual	/	/	41	< 50	22.02	30.22	2.68	6.54	0.84	1.9	155.1	48	Not detected	0	Not detected	0
HCED104	Validation	Healthy individual	/	/	53	≥ 50	7.6	32.5	0.95	0.45	6.2	3.28	182.4	12.44	Not detected	0	NA	NA
HCED105	Training	Healthy individual	/	/	67	≥ 50	13.08	103.9	2.08	5.39	12.92	1.5	143.6	12.36	Not detected	0	Not detected	0
HCED106	Training	Healthy individual	/	/	60	≥ 50	12.33	38.34	1.17	0.76	21.47	1.5	122.6	3.8	Not detected	0	NA	NA
HCED107	Validation	Healthy individual	/	/	47	< 50	20.4	39.8	1.45	1.6	10.53	1.65	326.1	3.76	Not detected	0	NA	NA
HCED108	Training	Healthy individual	/	/	60	≥ 50	5.43	38.56	5.8	0.4	5.8	2.13	146.8	1044	Not detected	0	NA	NA
HCED109	Training	Healthy individual	/	/	36	< 50	13.72	47.69	1.63	0.85	5.23	2.13	468.4	5.36	Not detected	0	NA	NA
HCED110	Validation	Healthy individual	/	/	60	≥ 50	11.55	44.98	2.96	0.93	8.46	1.5	170.3	5.8	Not detected	0	Not detected	0
HCED111	Training	Healthy individual	/	/	34	< 50	36.81	47.25	2.33	1.04	5.32	1.56	247.3	3.2	Not detected	0	NA	NA
HCED112	Validation	Healthy individual	/	/	43	< 50	7.41	31.1	3.71	0.79	7.89	3.18	141.3	5.12	Not detected	0	Not detected	0
HCED113	Validation	Healthy individual	/	/	48	< 50	10.41	28.46	4.46	1.02	6.72	1.5	114.8	9.4	Not detected	0	NA	NA
HCED114	Training	Healthy individual	/	/	50	≥ 50	11.16	41.84	3.11	0.84	5.78	1.96	146.5	6.32	Not detected	0	NA	NA
HCED115	Training	Healthy individual	/	/	44	< 50	15.87	32.76	5.09	0.75	6.3	1.5	205.2	5.6	Not detected	0	Not detected	0
HCED116	Validation	Healthy individual	/	/	43	< 50	15.84	42.84	3.29	0.88	7.41	1.86	229.8	2.28	Not detected	0	NA	NA
HCED117	Training	Healthy individual	/	/	65	≥ 50	6.14	46.65	3.92	1.21	6.56	2.01	120.1	10.92	Not detected	0	NA	NA
HCED118	Training	Healthy individual	/	/	44	< 50	35.35	45.57	5.85	0.72	15.27	1.5	165.3	4.42	Not detected	0	NA	NA
HCED120	Validation	Healthy individual	/	/	56	≥ 50	8.02	36.88	6.46	0.47	5	1.5	74.23	6.2	Not detected	0	Not detected	0
HCED121	Training	Healthy individual	/	/	54	≥ 50	8.26	46.56	1.64	1.53	8.3	2.2	83.37	5.16	Not detected	0	NA	NA
HCED122	Training	Healthy individual	/	/	52	≥ 50	11.33	31.48	2.81	1.41	0.565	1.5	131.4	10.4	Not detected	0	NA	NA
HCED123	Training	Healthy individual	/	/	53	≥ 50	47.06	47.62	2.93	0.7	4.86	1.5	691.1	4.84	Not detected	0	NA	NA
HCED124	Validation	Healthy individual	/	/	32	< 50	7.17	30.65	3.57	0.56	9.79	1.96	111.8	8.2	Not detected	0	NA	NA
HCED125	Training	Healthy individual	/	/	35	< 50	9.01	46.6	2.23	0.46	11.95	1.5	207.7	2.04	Not detected	0	Not detected	0
HCED126	Training	Healthy individual	/	/	65	≥ 50	9.7	77.91	2.65	2.09	21.5	1.5	146.6	9.04	Not detected	0	NA	NA
HCED127	Validation	Healthy individual	/	/	69	≥ 50	18.31	61.65	1.76	1.56	9.02	1.5	211.3	6.88	Not detected	0	NA	NA
HCED128	Training	Healthy individual	/	/	50	≥ 50	11.36	32.78	1.03	0.49	4.98	2.45	108.2	6.76	Not detected	0	NA	NA
HCED129	Training	Healthy individual	/	/	45	< 50	38.2	33.42	3.21	1.42	5.16	1.5	390.7	4.2	Not detected	0	NA	NA
HCED131	Validation	Healthy individual	/	/	50	≥ 50	18.18	51.69	1.28	0.8	0.6	1.5	126	7.44	Not detected	0	NA	NA
HCED132	Training	Healthy individual	/	/	56	≥ 50	9.76	39	3.24	1.07	0.6	1.5	159.1	3.44	Not detected	0	NA	NA
HCED133	Validation	Healthy individual	/	/	56	≥ 50	5.77	45.56	1.14	0.42	2.75	1.5	174.1	12.96	Not detected	0	NA	NA
HCED134	Training	Healthy individual	/	/	59	≥ 50	13.83	43.72	2.24	0.93	4.31	1.5	105.5	6.64	RNF43:p.S607* (CHIP)	0	RNF43:p.S607*	0.00497585
HCED135	Training	Healthy individual	/	/	70	≥ 50	12.9	70.77	1.17	1.88	14.84	5.47	150.5	6.12	Not detected	0	NA	NA
HCED136	Training	Healthy individual	/	/	62	≥ 50	8.88	45.92	3.68	1.28	3.76	2.29	227.2	15.36	Not detected	0	Not detected	0
HCED137	Training	Healthy individual	/	/	45	< 50	12.94	32.84	0.569	0.41	2.63	2.69	232	4.24	Not detected	0	NA	NA
HCED138	Training	Healthy individual	/	/	41	< 50	35.42	29.96	4.06	1.53	3.33	1.99	250.6	5.56	Not detected	0	NA	NA
HCED139	Validation	Healthy individual	/	/	48	< 50	13.02	48.39	0.89	1.58	11.55	1.5	197.4	4.88	Not detected	0	NA	NA
HCED140	Training	Healthy individual	/	/	69	≥ 50	5.82	43.83	3.58	2.38	39.24	1.5	124.1	22	Not detected	0	NA	NA
HCED141	Validation	Healthy individual	/	/	30	< 50	10.39	32.32	2.02	0.61	7.2	2.61	187.6	11.48	Not detected	0	NA	NA
HCED142	Training	Healthy individual	/	/	51	≥ 50	9.75	44.32	2.38	1.55	2.76	1.57	174.5	8.88	FBXW7:p.R367*	0.16	Not detected	0
HCED143	Training	Healthy individual	/	/	55	≥ 50	9.27	46.88	0.86	1.8	15.08	1.5	190.7	9.6	Not detected	0	NA	NA
HCED144	Validation	Healthy individual	/	/	40	< 50	14.21	43.57	2.72	0.87	13.72	1.5	204.1	8.36	Not detected	0	NA	NA
HCED145	Validation	Healthy individual	/	/	35	< 50	15.36	37.57	1.34	1.69	21.44	1.5	157.7	4.76	Not detected	0	NA	NA
HCED146	Training	Healthy individual	/	/	51	≥ 50	9.94	39.57	3.24	1.29	10.87	1.5	237.8	6.96	Not detected	0	NA	NA
HCED147	Training	Healthy individual	/	/	47	< 50	8.9	47.5	2.94	1.72	8.64	3	197.2	11.28	Not detected	0	Not detected	0
HCED148	Training	Healthy individual	/	/	56	≥ 50	7.45	43.46	6.62	1.05	5.78	1.5	121.9	22.6	Not detected	0	NA	NA
HCED149	Training	Healthy individual	/	/	37	< 50	10.05	38.27	3.4	1.54	10.99	3.54	253.8	4.64	Not detected	0	NA	NA
HCED150	Training	Healthy individual	/	/	60	≥ 50	8.36	44.99	0.95	2.46	0.6	1.5	119.2	2.48	Not detected	0	Not detected	0
HCED151	Training	Healthy individual	/	/	65	≥ 50	7.68	55.29	2.28	2.56	10.54	2.69	156.8	7.92	Not detected	0	NA	NA
HCED152	Validation	Healthy individual	/	/	59	≥ 50	8.32	42.69	1.99	1.72	17.18	1.5	100.9	2.76	Not detected	0	NA	NA
HCED153	Validation	Healthy individual	/	/	64	≥ 50	9.04	57.96	1.03	1.13	22.68	2.84	96.54	11.36	Not detected	0	NA	NA
HCED154	Training	Healthy individual	/	/	60	≥ 50	13.9	58.49	4.54	1.02	8.22	1.5	191.8	2.84	Not detected	0	NA	NA
HCED155	Training	Healthy individual	/	/	70	≥ 50	52.91	156.4	3.79	0.85	47.98	1.95	160.3	5.76	Not detected	0	Not detected	0
HCED156	Training	Healthy individual	/	/	47	< 50	33.4	40.06	3.24	0.7	12.97	1.5	261.4	4.8	Not detected	0	NA	NA
HCED157	Validation	Healthy individual	/	/	40	< 50	36.7	56.52	0.68	1.65	28.43	2	209.7	3.68	Not detected	0	NA	NA
HCED158	Training	Healthy individual	/	/	50	≥ 50	8.28	36.91	2.42	0.87	14.45	1.5	102.01	4.04	Not detected	0	NA	NA
HCED159	Training	Healthy individual	/	/	61	≥ 50	10.68	61.33	3.07	0.9	11.28	1.5	74.49	23.6	Not detected	0	NA	NA
HCED160	Validation	Healthy individual	/	/	72	≥ 50	11.41	90.5	2.56	2.6	11.53	1.5	165.6	18.68	Not detected	0	Not detected	0
HCED161	Training	Healthy individual	/	/	64	≥ 50	10.78	56.4	2.44	1.45	12.96	1.5	117.1	5.52	Not detected	0	NA	NA
HCED162	Training	Healthy individual	/	/	51	≥ 50	11.85	36.55	1.67	0.72	5.09	1.5	183.4	8.36	Not detected	0	NA	NA
HCED163	Training	Healthy individual	/	/	65	≥ 50	12.28	45.41	1.15	2.1	9.01	2.43	143.6	21	Not detected	0	NA	NA
HCED164	Training	Healthy individual	/	/	67	≥ 50	7.69	50.28	6.23	2.13	13.27	1.5	42.14	3.64	FGFR2:p.R255Q	0.08	Not detected	0
HCED165	Validation	Healthy individual	/	/	60	≥ 50	12.1	30.1	2.98	2.49	3.73	2.83	113.8	3.96	Not detected	0	NA	NA
HCED166	Training	Healthy individual	/	/	57	≥ 50	5.27	46.29	1.09	0.92	5.86	1.5	67.52	3.76	Not detected	0	NA	NA
HCED167	Validation	Healthy individual	/	/	67	≥ 50	38.75	52.73	3.33	1.42	6.37	2.97	243.6	22.8	Not detected	0	NA	NA
HCED168	Training	Healthy individual	/	/	62	≥ 50	8.02	53.06	2.9	2.88	8.3	1.79	427.7	18.12	Not detected	0	NA	NA
HCED169	Training	Healthy individual	/	/	54	≥ 50	7.51	54.63	2.89	1.32	7.35	1.5	104.9	5.16	Not detected	0	NA	NA
HCED170	Training	Healthy individual	/	/	51	≥ 50	19.91	39.74	2.21	1.28	4.65	1.97	199.2	4.84	Not detected	0	NA	NA
HCED171	Training	Healthy individual	/	/	67	≥ 50	8.87	36.08	1.93	1.35	4.96	1.63	139.9	7.6	Not detected	0	NA	NA
HCED172	Training	Healthy individual	/	/	54	≥ 50	5.93	37.37	1.51	0.72	8.27	1.5	92.21	3.44	Not detected	0	NA	NA
HCED173	Training	Healthy individual	/	/	50	≥ 50	48.06	32.91	0.587	2.26	0.6	1.5	285	6.32	Not detected	0	NA	NA
HCED174	Training	Healthy individual	/	/	36	< 50	15.71	33.85	0.587	0.4	3.91	2.45	315.7	4.92	TP53:p.A74T	0.21	Not detected	0
HCED175	Training	Healthy individual	/	/	57	≥ 50	10.41	47.47	2.66	0.41	3.21	1.5	72.43	7.24	Not detected	0	NA	NA
HCED176	Training	Healthy individual	/	/	57	≥ 50	7.53	40.13	3.3	0.89	7.49	1.69	175.9	5.88	Not detected	0	Not detected	0
HCED177	Training	Healthy individual	/	/	49	< 50	10.63	65.87	1.56	2.77	4.89	9.18	159.2	4.12	Not detected	0	NA	NA
HCED178	Validation	Healthy individual	/	/	31	< 50	9.03	33.76	2.45	1.04	7.6	3.72	361.9	3.12	Not detected	0	NA	NA
HCED179	Training	Healthy individual	/	/	56	≥ 50	14.21	43.71	1.85	0.83	4.11	2.46	193.2	5.88	Not detected	0	NA	NA
HCED180	Training	Healthy individual	/	/	51	≥ 50	5.06	29.11	3.41	1.49	7.06	1.5	533	6.96	Not detected	0	NA	NA
HCED181	Validation	Healthy individual	/	/	46	< 50	14.2	43.62	4.08	1.21	7.24	1.5	191.3	6.36	Not detected	0	Not detected	0
HCED182	Training	Healthy individual	/	/	57	≥ 50	8.45	50.78	2.41	0.47	9.63	1.5	127.7	4.72	Not detected	0	NA	NA
HCED183	Training	Healthy individual	/	/	34	< 50	18.4	50.75	3.22	1.28	12.87	1.5	326.1	2.16	Not detected	0	NA	NA
HCED184	Validation	Healthy individual	/	/	68	≥ 50	14.4	53.46	2.33	1.35	10.64	1.8	219.5	5.36	Not detected	0	NA	NA
HCED185	Validation	Healthy individual	/	/	54	≥ 50	7.95	40.8	1.83	0.4	4.14	2.57	102.68	6.16	Not detected	0	NA	NA
HCED186	Training	Healthy individual	/	/	39	< 50	25.02	48.29	7.91	0.69	10.95	1.5	196	2.36	Not detected	0	NA	NA
HCED187	Validation	Healthy individual	/	/	61	≥ 50	11	37.49	5.87	6.38	34.66	1.5	106.5	8.88	Not detected	0	NA	NA
HCED188	Validation	Healthy individual	/	/	49	< 50	11.32	43.47	1.89	2.43	19.56	1.5	399.1	6.48	Not detected	0	NA	NA
HCED189	Training	Healthy individual	/	/	54	≥ 50	3.66	33.06	4.49	0.95	2.48	2.05	161.3	6.96	Not detected	0	NA	NA
HCED190	Training	Healthy individual	/	/	45	< 50	9.46	34.98	1.22	0.4	15.79	1.5	193.2	5.6	Not detected	0	NA	NA
HCED191	Training	Healthy individual	/	/	53	≥ 50	15.55	41.92	2.36	0.4	2.89	2.01	184.4	3.12	Not detected	0	NA	NA
HCED192	Training	Healthy individual	/	/	57	≥ 50	8.15	28.85	5.47	0.61	1.43	1.5	70.34	5.6	Not detected	0	NA	NA
HCED193	Validation	Healthy individual	/	/	55	≥ 50	16.19	40.49	6.15	0.94	13.37	2.34	227.1	4.36	APC:p.R876*; TP53:p.C182* (CHIP)	0.21	TP53:p.C182*	0.00057
HCED194	Training	Healthy individual	/	/	44	< 50	11.36	33.61	1.26	0.41	6.05	1.5	226.3	2.56	TP53:p.R196Q; FBXW7:p.R465C (CHIP)	0.24	FBXW7:p.R465C	0.00113
HCED195	Validation	Healthy individual	/	/	58	≥ 50	15.12	43.48	3.22	1.4	2.98	2.25	203.7	6.24	Not detected	0	NA	NA
HCED196	Validation	Healthy individual	/	/	43	< 50	208.9	36.84	2.6	1.11	6.34	1.51	282.9	9.84	Not detected	0	NA	NA
HCED197	Validation	Healthy individual	/	/	43	< 50	9.46	35.89	3.02	2.11	0.6	1.5	106.4	3.48	Not detected	0	NA	NA
HCED198	Training	Healthy individual	/	/	62	≥ 50	15.34	61.83	1.57	2.02	6.82	1.5	187.5	4.24	Not detected	0	NA	NA
HCED199	Validation	Healthy individual	/	/	41	< 50	8.8	47.93	2.1	1.19	8.25	5.17	281	7.64	Not detected	0	NA	NA
HCED200	Training	Healthy individual	/	/	57	≥ 50	7.88	47.68	4.48	1.28	14.54	1.5	131	9.12	Not detected	0	NA	NA
HCED201	Training	Healthy individual	/	/	52	≥ 50	18.77	44.13	1.92	0.7	4.21	1.5	125.8	4.44	Not detected	0	Not detected	0
HCED202	Training	Healthy individual	/	/	63	≥ 50	8.26	59.7	2.03	1.36	9.75	1.66	157	13.08	Not detected	0	NA	NA
HCED203	Training	Healthy individual	/	/	58	≥ 50	5.37	42.61	1.2	1.23	3.23	2.21	235.8	3.12	Not detected	0	NA	NA
HCED204	Training	Healthy individual	/	/	39	< 50	36.45	39.9	1.14	0.5	11.91	5.08	143.3	2.4	Not detected	0	NA	NA
HCED205	Training	Healthy individual	/	/	68	≥ 50	9.13	47.38	1.36	0.75	7.91	1.5	240.4	6.6	Not detected	0	Not detected	0
HCED206	Training	Healthy individual	/	/	35	< 50	16.83	48.86	1.14	1.42	1.51	2.05	379.5	7.96	Not detected	0	NA	NA
HCED207	Training	Healthy individual	/	/	62	≥ 50	7.4	53.75	9.46	2.42	5.86	1.5	130.9	6.24	Not detected	0	NA	NA
HCED208	Training	Healthy individual	/	/	59	≥ 50	16.16	48.19	2.26	0.192	8.72	1.5	128.6	3.08	Not detected	0	NA	NA
HCED209	Training	Healthy individual	/	/	50	≥ 50	16.24	37.01	0.544	1.86	5.76	1.5	254.2	3.68	Not detected	0	NA	NA
HCED210	Training	Healthy individual	/	/	68	≥ 50	10.8	65.46	2.53	2.83	5.01	3.51	108.3	10.32	Not detected	0	NA	NA
HCED211	Training	Healthy individual	/	/	54	≥ 50	7.93	42.01	3.17	0.74	6.98	1.5	233.8	5.08	Not detected	0	NA	NA
HCED215	Training	Healthy individual	/	/	56	≥ 50	5.19	29.38	3.2	0.46	1.77	2.15	129.9	4.68	Not detected	0	NA	NA
HCED216	Training	Healthy individual	/	/	53	≥ 50	9.79	61.32	1.79	1.11	33.44	1.5	147.1	3.52	Not detected	0	NA	NA
HCED218	Validation	Healthy individual	/	/	61	≥ 50	6.18	50.17	5.74	1.3	13.18	1.5	107.7	31	Not detected	0	NA	NA
HCED219	Validation	Healthy individual	/	/	67	≥ 50	9.01	52.55	1.68	1.54	5.91	1.5	152.7	11.16	Not detected	0	NA	NA
HCED220	Training	Healthy individual	/	/	52	≥ 50	15.36	60.74	3.23	0.58	7.11	1.5	253.8	15.48	Not detected	0	NA	NA
HCED221	Training	Healthy individual	/	/	51	≥ 50	12.65	35.96	2.64	2.5	9.77	1.71	358.4	3.92	Not detected	0	NA	NA
HCED222	Training	Healthy individual	/	/	55	≥ 50	9.06	37.65	1.48	2.11	10.2	1.66	145.9	7.36	Not detected	0	NA	NA
HCED223	Training	Healthy individual	/	/	27	< 50	19.1	32.33	3.62	1.71	6.75	5.24	308.6	4.68	Not detected	0	NA	NA
HCED224	Training	Healthy individual	/	/	56	≥ 50	13.52	41.83	11.55	0.49	11.98	6.43	100.2	8.12	NRAS:p.Q61P; TP53:p.R379H (CHIP)	0.15	TP53:p.R379H	0.00251
HCED225	Training	Healthy individual	/	/	53	≥ 50	2.75	73.58	1.84	0.56	1.3	1.94	156.3	4.96	Not detected	0	NA	NA
HCED226	Training	Healthy individual	/	/	49	< 50	7.62	29.58	7.79	0.45	6.32	1.5	261.9	7.2	Not detected	0	NA	NA
HCED227	Validation	Healthy individual	/	/	67	≥ 50	5.71	51.6	1.43	3.25	7.6	3.78	187.7	4.72	Not detected	0	NA	NA
HCED228	Training	Healthy individual	/	/	60	≥ 50	8.09	55.93	4.42	2.31	16.26	1.5	137.3	12.48	Not detected	0	NA	NA
HCED229	Training	Healthy individual	/	/	59	≥ 50	8.33	36.55	3.28	1.6	4.64	1.5	74.95	3.92	Not detected	0	NA	NA
HCED230	Validation	Healthy individual	/	/	49	< 50	7.99	36.37	7	1.72	0.91	1.5	153.2	3.48	Not detected	0	NA	NA
HCED231	Validation	Healthy individual	/	/	62	≥ 50	10.52	49.92	1.16	2.38	22.65	1.5	100.3	11.12	Not detected	0	NA	NA
HCED232	Training	Healthy individual	/	/	52	≥ 50	11.17	45.41	1.61	1.81	12.56	1.5	97.65	9.64	Not detected	0	NA	NA
HCED233	Validation	Healthy individual	/	/	48	< 50	16.77	38.74	0.85	1.77	11.82	1.95	392.4	9.8	Not detected	0	NA	NA
HCED235	Validation	Healthy individual	/	/	47	< 50	28.53	43.44	2.71	1.31	6.2	2.37	139.4	9.68	Not detected	0	NA	NA
HCED236	Training	Healthy individual	/	/	63	≥ 50	7.35	47.79	3.17	1.02	8.74	1.5	63.1	7.96	Not detected	0	NA	NA
HCED237	Training	Healthy individual	/	/	55	≥ 50	82.88	29.13	0.94	1.91	25.84	1.5	139.8	3.88	Not detected	0	NA	NA
HCED238	Training	Healthy individual	/	/	74	≥ 50	10.69	53.15	1.34	1.79	7.88	2.93	124	6.36	Not detected	0	NA	NA
HCED239	Training	Healthy individual	/	/	54	≥ 50	8.54	36.07	2.06	0.81	0.74	1.5	68.95	11.68	Not detected	0	NA	NA
HCED240	Training	Healthy individual	/	/	56	≥ 50	6.86	38.11	4.21	1.43	4.39	1.5	82.43	14.44	Not detected	0	NA	NA
HCED241	Training	Healthy individual	/	/	53	≥ 50	37.26	43.38	1.59	0.57	9.37	1.5	187.9	6.64	Not detected	0	NA	NA
HCED242	Training	Healthy individual	/	/	56	≥ 50	9.2	42.8	4.17	1.51	12.38	1.5	233.5	4.96	Not detected	0	NA	NA
HCED243	Training	Healthy individual	/	/	50	≥ 50	270.4	50.09	1.26	0.4	4.9	1.78	172.3	2.84	Not detected	0	NA	NA
HCED244	Training	Healthy individual	/	/	64	≥ 50	12.78	48.51	1.61	1.8	8.95	1.5	171	18.56	Not detected	0	NA	NA
HCED245	Validation	Healthy individual	/	/	56	≥ 50	6.74	49.13	2.28	1.03	0.6	1.5	62.14	4.72	TP53:p.G266E	0.04	Not detected	0
HCED246	Training	Healthy individual	/	/	61	≥ 50	8.38	37.13	2.09	0.64	8.28	2.34	79.56	4.88	Not detected	0	NA	NA
HCED247	Validation	Healthy individual	/	/	52	≥ 50	9.76	35.72	2.69	1.14	11.55	1.92	117.4	7.64	TP53:p.E68Q (CHIP)	0	TP53:p.E68Q	0.00128046
HCED248	Training	Healthy individual	/	/	51	≥ 50	9.26	40.75	2.79	0.94	5.74	1.5	142.6	3.64	Not detected	0	NA	NA
HCED249	Validation	Healthy individual	/	/	57	≥ 50	10.08	57.73	4.21	0.84	12.46	1.5	134.2	7.84	Not detected	0	NA	NA
HCED250	Training	Healthy individual	/	/	64	≥ 50	33.92	53.68	3.36	0.69	6.92	1.5	219.5	5.72	Not detected	0	NA	NA
HCED251	Training	Healthy individual	/	/	63	≥ 50	8.42	32.71	1.51	1.31	4.65	3.3	79.23	14.04	Not detected	0	NA	NA
HCED252	Training	Healthy individual	/	/	47	< 50	11.91	28.98	6	0.6	3.67	3.14	243.6	7.44	Not detected	0	NA	NA
HCED253	Validation	Healthy individual	/	/	59	≥ 50	4.64	63.22	0.72	0.99	11.03	1.5	66.42	6.16	Not detected	0	NA	NA
HCED254	Training	Healthy individual	/	/	67	≥ 50	4.52	44.74	0.75	0.95	7.14	1.5	71.75	3.64	Not detected	0	NA	NA
HCED255	Training	Healthy individual	/	/	48	< 50	24.23	33.99	2.58	0.61	8.96	1.5	258.7	5.16	Not detected	0	NA	NA
HCED256	Training	Healthy individual	/	/	38	< 50	81.28	56.8	0.78	1.15	9.56	1.5	427.3	7.36	Not detected	0	NA	NA
HCED257	Training	Healthy individual	/	/	73	≥ 50	6.3	55.02	1.39	2.68	8.88	1.56	94.41	8.72	Not detected	0	NA	NA
HCED258	Validation	Healthy individual	/	/	49	< 50	9.63	43.91	2.39	0.192	8.6	1.5	234.9	3.16	Not detected	0	NA	NA
HCED259	Validation	Healthy individual	/	/	44	< 50	17.59	42.2	2.77	0.56	8.58	1.5	188.1	3.84	Not detected	0	NA	NA
HCED260	Training	Healthy individual	/	/	50	≥ 50	22.79	44.2	3.06	2.75	21.44	1.5	343.9	6	Not detected	0	NA	NA
HCED261	Training	Healthy individual	/	/	60	≥ 50	17.37	41.37	2.52	1.39	6.25	2.44	152.4	16.8	Not detected	0	NA	NA
HCED262	Training	Healthy individual	/	/	61	≥ 50	8.9	38.67	1.86	0.63	11.31	1.5	80.16	6.08	Not detected	0	NA	NA
HCED263	Training	Healthy individual	/	/	65	≥ 50	13.58	48.76	1.78	1.51	21.73	1.5	145.8	14.12	Not detected	0	NA	NA
HCED264	Training	Healthy individual	/	/	49	< 50	9.11	43.41	0.95	0.4	8.09	1.5	232.1	4.44	Not detected	0	NA	NA
HCED265	Training	Healthy individual	/	/	40	< 50	16	40.51	4.41	2.04	1.41	3.89	268.6	4.6	Not detected	0	NA	NA
HCED266	Training	Healthy individual	/	/	53	≥ 50	6.37	34.64	3.97	0.192	4.61	1.5	83.55	8.36	Not detected	0	NA	NA
HCED267	Training	Healthy individual	/	/	69	≥ 50	7.85	40.64	3.01	1.4	32.03	1.5	53.51	6.24	Not detected	0	Not detected	0
HCED268	Validation	Healthy individual	/	/	44	< 50	12.93	48.36	3.86	0.92	9.05	2.11	281.1	4.96	Not detected	0	NA	NA
HCED269	Training	Healthy individual	/	/	55	≥ 50	8.2	40.71	1.07	2.44	18.98	1.5	78.09	7.56	Not detected	0	NA	NA
HCED270	Validation	Healthy individual	/	/	46	< 50	45.6	44.21	1.73	0.77	15.85	1.95	106.42	6.08	Not detected	0	NA	NA
HCED271	Training	Healthy individual	/	/	36	< 50	7.81	29.69	2.95	1.32	0.74	1.5	206.1	4.52	Not detected	0	NA	NA
HCED272	Validation	Healthy individual	/	/	59	≥ 50	10.29	51.73	2.33	2.07	9.34	4.2	201.1	12.44	Not detected	0	NA	NA
HCED273	Training	Healthy individual	/	/	49	< 50	19.68	26.53	1.32	2.28	6.56	1.5	227.5	5.28	Not detected	0	NA	NA
HCED274	Training	Healthy individual	/	/	45	< 50	16.44	43.94	3.27	1.59	6.08	1.5	187	3.76	Not detected	0	NA	NA
HCED275	Validation	Healthy individual	/	/	71	≥ 50	9.44	55.59	3.17	1.99	12.16	2.83	78.33	5.52	Not detected	0	NA	NA
HCED276	Validation	Healthy individual	/	/	51	≥ 50	17.13	48.94	2.46	2.22	27.35	1.5	163.7	19.2	Not detected	0	NA	NA
HCED277	Training	Healthy individual	/	/	49	< 50	15.71	38.47	2.17	0.96	3.87	1.5	203.1	3.88	RNF43:p.E662K	0.24	Not detected	0
HCED278	Validation	Healthy individual	/	/	44	< 50	11.57	37.16	9.73	0.84	11.76	2.08	262.3	3.16	Not detected	0	NA	NA
HCED279	Training	Healthy individual	/	/	57	≥ 50	11.08	65.01	2.92	0.41	5.04	3.3	114.9	6.32	Not detected	0	NA	NA
HCED280	Training	Healthy individual	/	/	59	≥ 50	5.57	42.8	3.59	2.23	32.52	1.5	141.2	15.32	Not detected	0	NA	NA
HCED281	Training	Healthy individual	/	/	57	≥ 50	6.62	34.45	1.66	0.75	4.3	2.32	192.6	12.44	Not detected	0	NA	NA
HCED282	Training	Healthy individual	/	/	44	< 50	16.74	36.88	3.27	2.18	16.98	1.5	379.4	7.4	Not detected	0	NA	NA
HCED283	Training	Healthy individual	/	/	48	< 50	9.51	33.68	1.55	0.5	3.56	1.5	160.1	3.6	Not detected	0	NA	NA
HCED284	Training	Healthy individual	/	/	35	< 50	9.6	33.03	5.74	1.39	1.05	1.51	174.9	3.72	Not detected	0	NA	NA
HCED286	Validation	Healthy individual	/	/	51	≥ 50	11.98	35.63	1.16	0.42	7.28	1.5	78.4	5.72	Not detected	0	NA	NA
HCED287	Training	Healthy individual	/	/	53	≥ 50	6.61	43.88	4.32	1.99	9.46	1.5	233.5	10.12	Not detected	0	NA	NA
HCED288	Training	Healthy individual	/	/	62	≥ 50	9.62	40.81	2.25	1.68	26.21	1.5	102	4.24	Not detected	0	NA	NA
HCED290	Training	Healthy individual	/	/	55	≥ 50	8.09	41.64	3.07	1.26	16.87	1.5	185	8.24	Not detected	0	NA	NA
HCED291	Training	Healthy individual	/	/	40	< 50	7.03	28.86	2.64	0.48	5.1	2.93	116.5	2.24	Not detected	0	Not detected	0
HCED292	Training	Healthy individual	/	/	62	≥ 50	8.05	49.9	2.29	1.2	5.4	2.63	129.7	5.4	Not detected	0	Not detected	0
HCED308	Training	Healthy individual	/	/	59	≥ 50	8.66	36.12	2.66	3.92	0.63	2.95	121.8	11.96	Not detected	0	NA	NA
HCED311	Training	Healthy individual	/	/	53	≥ 50	6.52	30.99	1.55	0.4	11.78	1.5	92.07	3.08	Not detected	0	NA	NA
OCED001	Validation	Ovarian cancer	High-grade serous carcinoma	III	50	≥ 50	369.6	302.1	2.59	0.8	8.78	4.31	2140	39.8	Not detected	0	Not detected	0
OCED002	Training	Ovarian cancer	High-grade serous carcinoma	III	59	≥ 50	1977	252.1	1.74	1.77	14.76	4.5	190.4	21	TP53:p.V216M	0.16	Not detected	0
OCED003	Training	Ovarian cancer	High-grade serous carcinoma	III	48	< 50	176.2	90.51	1.81	1.01	2.68	3.51	1263	8.92	Not detected	0	Not detected	0
OCED004	Training	Ovarian cancer	Low-grade serous carcinoma	II	46	< 50	637.9	130.7	3.55	0.77	12.41	5.42	288.2	12.08	Not detected	0	Not detected	0
OCED005	Training	Ovarian cancer	High-grade serous carcinoma	III	60	≥ 50	43.22	108.1	1.65	1.02	4.98	2.49	223	18.84	TP53:p.W91*； NRAS:p.Q61P	0.09	Not detected	0
OCED006	Training	Ovarian cancer	High-grade serous carcinoma	III	67	≥ 50	402.9	58.93	1.27	2.75	6.85	11.76	961.3	29	TP53:p.Y205C	0.39	Not detected	0
OCED007	Training	Ovarian cancer	High-grade serous carcinoma	I	58	≥ 50	24.1	57.93	5.51	1.55	2.14	1.69	3051	11.72	Not detected	0	Not detected	0
OCED010	Training	Ovarian cancer	High-grade serous carcinoma	III	62	≥ 50	237.3	586.8	2.17	1.11	4.57	10.67	114.7	59.5	TP53:p.Y220C	79.75	Not detected	0
OCED013	Training	Ovarian cancer	Clear cell carcinoma	I	57	≥ 50	34.79	40.84	0.85	1.7	0.74	1.5	4998	2.88	Not detected	0	NA	NA
OCED014	Training	Ovarian cancer	High-grade serous carcinoma	II	44	< 50	39.17	51.55	2.16	0.4	6.12	6.41	2110	3.68	TP53:p.L257P	0.43	Not detected	0
OCED015	Validation	Ovarian cancer	High-grade serous carcinoma	III	33	< 50	276.7	99.48	3.19	0.44	13.94	2.48	305.5	2.32	Not detected	0	NA	NA
OCED018	Validation	Ovarian cancer	High-grade serous carcinoma	III	66	≥ 50	644.5	497.1	1.23	1.47	4.93	28.82	160.6	6.52	Not detected	0	NA	NA
OCED019	Training	Ovarian cancer	High-grade serous carcinoma	III	54	≥ 50	1582	495.6	1.94	1.75	6.01	3.74	262.1	5.04	TP53:p.W91*	7.04	Not detected	0
OCED020	Training	Ovarian cancer	Clear cell carcinoma	I	56	≥ 50	15.35	96.59	1.85	3.73	21.87	5.45	117.8	10.92	Not detected	0	NA	NA
OCED021	Validation	Ovarian cancer	High-grade serous carcinoma	III	44	< 50	280.4	266.9	0.68	0.87	22.9	4.59	287.9	3.64	TP53:p.W91*	0.84	Not detected	0
OCED023	Validation	Ovarian cancer	Clear cell carcinoma	I	61	≥ 50	58.87	53.5	1.45	4.45	0.6	6.12	283.4	6.28	Not detected	0	NA	NA
OCED024	Validation	Ovarian cancer	Endometrioid carcinoma	I	27	< 50	873.9	51.56	1.47	2.39	65.22	54.57	659.6	3.4	Not detected	0	NA	NA
OCED025	Validation	Ovarian cancer	High-grade serous carcinoma	II	37	< 50	343.2	143.1	1.63	2.04	26.37	5.99	171	3.04	Not detected	0	NA	NA
OCED028	Training	Ovarian cancer	Clear cell carcinoma	I	53	≥ 50	182.2	53.3	1.39	3.77	212.3	5.63	1284	8.88	Not detected	0	NA	NA
OCED029	Validation	Ovarian cancer	High-grade serous carcinoma	III	54	≥ 50	1434	383.3	0.8	0.65	20.69	26.2	378.6	16.32	TP53:p.L194R	16.88	Not detected	0
OCED030	Training	Ovarian cancer	High-grade serous carcinoma	II	42	< 50	96.41	242.6	2.74	0.44	8.06	2.4	1881	7.8	Not detected	0	NA	NA
OCED031	Training	Ovarian cancer	High-grade serous carcinoma	III	37	< 50	1616	177.2	1.77	0.4	13.97	7.19	235.5	5.32	TP53:p.R156P; APC:p.R876Q	4.79	Not detected	0
OCED032	Training	Ovarian cancer	Clear cell carcinoma	III	60	≥ 50	182.4	169.7	0.605	0.76	0.96	30.23	112.3	6.28	PIK3CA:p.H1047R	0.23	Not detected	0
OCED039	Training	Ovarian cancer	High-grade serous carcinoma	II	55	≥ 50	131.8	65.15	581.4	5.08	1.62	14.02	1617	6.84	TP53:p.Y220C	0.13	Not detected	0
OCED040	Training	Ovarian cancer	High-grade serous carcinoma	I	66	≥ 50	12.61	53.35	0.587	1.56	1.22	40.93	765.5	8.2	Not detected	0	Not detected	0
OCED042	Training	Ovarian cancer	Non-EOC	I	66	≥ 50	29.58	65.74	1.69	0.4	8.42	112.6	2277	21.2	Not detected	0	NA	NA
OCED043	Training	Ovarian cancer	High-grade serous carcinoma	III	49	< 50	303.7	83.93	2.13	2.49	17.38	1.5	137.9	4	TP53:p.Y220C	0.13	Not detected	0
OCED045	Training	Ovarian cancer	High-grade serous carcinoma	III	50	≥ 50	2028	184.5	0.84	0.77	5.68	6.74	643	5.48	Not detected	0	NA	NA
OCED047	Training	Ovarian cancer	Non-EOC	III	72	≥ 50	2569	1500	1.26	0.75	8.25	13.27	695	9.2	Not detected	0	Not detected	0
OCED051	Validation	Ovarian cancer	Mucinous carcinoma	I	50	≥ 50	13.24	59.87	1.19	2.49	273.3	1.5	138	7.92	TP53:p.H179Q	0.06	Not detected	0
OCED060	Training	Ovarian cancer	High-grade serous carcinoma	III	51	≥ 50	703.2	137.9	2.54	5.15	4.94	3.66	148.9	8.88	TP53:p.C229Yfs*10	8.34	Not detected	0
OCED061	Validation	Ovarian cancer	High-grade serous carcinoma	II	51	≥ 50	128.5	251.6	0.587	0.42	19.24	2.1	264.4	6.2	TP53:p.R213*	0.6	Not detected	0
OCED065	Validation	Ovarian cancer	High-grade serous carcinoma	III	70	≥ 50	1240	1500	0.86	0.95	16.28	130.1	914.9	9.24	TP53:p.F134S	2.75	Not detected	0
OCED067	Validation	Ovarian cancer	Clear cell carcinoma	III	60	≥ 50	123.9	87.48	3.15	1.35	114.9	13.17	345.2	5.04	PIK3CA:p.H1047R	0.23	Not detected	0
OCED069	Training	Ovarian cancer	High-grade serous carcinoma	III	40	< 50	572.5	362	3.67	0.59	3.75	11.79	390.7	6.18	Not detected	0	Not detected	0
OCED073	Training	Ovarian cancer	Clear cell carcinoma	III	58	≥ 50	470.3	196	1.33	0.61	62.36	28.05	348.2	20.4	Not detected	0	Not detected	0
OCED074	Validation	Ovarian cancer	Low-grade serous carcinoma	I	71	≥ 50	32.19	111.4	1.67	0.81	19.95	9.79	2369	5.44	Not detected	0	NA	NA
OCED075	Validation	Ovarian cancer	High-grade serous carcinoma	III	64	≥ 50	1107	415	1.41	0.73	2.29	3.92	114.7	8	Not detected	0	NA	NA
OCED076	Training	Ovarian cancer	Non-EOC	I	52	≥ 50	5.07	33.19	1.12	1.9	11.64	3.33	106.4	6.68	Not detected	0	NA	NA
OCED078	Training	Ovarian cancer	Clear cell carcinoma	III	37	< 50	2048	76.45	1.41	2.15	285.4	10.51	490.9	11.12	TP53:p.D281N; PIK3CA:p.H1047R	7.62	Not detected	0
OCED079	Training	Ovarian cancer	High-grade serous carcinoma	III	49	< 50	265.1	193.1	1.9	1.04	9.14	1.5	278.6	3.52	Not detected	0	NA	NA
OCED080	Training	Ovarian cancer	Non-EOC	I	54	≥ 50	80	44.47	2.7	2.73	279.9	1.5	266.9	5.8	Not detected	0	NA	NA
OCED087	Training	Ovarian cancer	High-grade serous carcinoma	III	50	≥ 50	596.6	110.4	0.605	1.76	5.57	6.24	3271	4.32	Not detected	0	NA	NA
OCED089	Validation	Ovarian cancer	Non-EOC	I	68	≥ 50	33.11	102.4	0.79	1.93	72.31	9.19	176	5.32	CDKN2A:p.A102T	42.52	NA	NA
OCED091	Validation	Ovarian cancer	High-grade serous carcinoma	III	57	≥ 50	844.1	1002	0.89	1.03	0.81	10.54	349.1	19.88	TP53:p.D184Ifs*63	19.96	Not detected	0
OCED092	Training	Ovarian cancer	High-grade serous carcinoma	II	51	≥ 50	4750	1094	1.85	0.69	148.2	5.77	291	7.2	TP53:p.R175G	0.81	Not detected	0
OCED097	Training	Ovarian cancer	High-grade serous carcinoma	III	52	≥ 50	271.5	92.04	0.98	2.34	14.3	1.5	4535	10.12	Not detected	0	NA	NA
OCED098	Training	Ovarian cancer	High-grade serous carcinoma	I	41	< 50	72.62	88.71	3.36	1.36	8.25	1.89	188	8.08	TP53:p.Y220C; TP53:p.D228Vfs*11; FBXW7:p.R441W (CHIP)	5.06	FBXW7:p.R441W	0.00126
OCED099	Validation	Ovarian cancer	High-grade serous carcinoma	II	51	≥ 50	137.2	97.98	2.23	1.21	3.47	10.05	227.6	7.28	Not detected	0	NA	NA
OCED101	Training	Ovarian cancer	High-grade serous carcinoma	I	47	< 50	20.07	56.64	1.47	0.4	4.25	34.52	3211	9.44	Not detected	0	NA	NA
OCED102	Training	Ovarian cancer	Non-EOC	I	66	≥ 50	160.1	69.64	0.605	0.95	3.9	211.8	854.4	65.6	TP53:p.Q52*	0.34	Not detected	0
OCED103	Training	Ovarian cancer	High-grade serous carcinoma	II	57	≥ 50	91.83	96.1	3.47	0.97	1.29	2.48	268.8	5.36	TP53:p.R282W	0.06	Not detected	0
OCED104	Training	Ovarian cancer	Non-EOC	III	71	≥ 50	391.7	1500	1.76	1.59	6.96	25.58	365.8	6.48	TP53 intronic	0.89	Not detected	0
OCED105	Training	Ovarian cancer	Clear cell carcinoma	I	50	≥ 50	23.27	70.75	1.4	1.28	11.62	2.94	250.8	3.6	Not detected	0	NA	NA
OCED106	Validation	Ovarian cancer	High-grade serous carcinoma	III	58	≥ 50	4750	446.5	3.4	1.63	6.54	1.5	234.4	4.92	TP53:p.C176W; PIK3CA:p.R310H (CHIP)	0.89	PIK3CA:p.R310H	0.00108
OCED109	Training	Ovarian cancer	High-grade serous carcinoma	II	68	≥ 50	622.7	112.4	1.31	0.98	11.69	14.42	600.3	12	TP53:p.R273L; TP53:p.P219L	0.17	Not detected	0
OCED113	Training	Ovarian cancer	Non-EOC	III	59	≥ 50	266.2	264.1	9.35	8.54	5.46	5.64	825.4	8.6	TP53:p.R342P	2.52	Not detected	0
OCED115	Training	Ovarian cancer	Clear cell carcinoma	II	55	≥ 50	350.1	88.2	0.605	2.34	28.32	35.71	261.7	5.4	GNASp.R844H; PIK3CA:p.H1047R; PPP2R1A:p.R182W; PTEN:p.K102N	0.75	Not detected	0
OCED116	Training	Ovarian cancer	High-grade serous carcinoma	III	62	≥ 50	2531	302.6	0.605	0.52	6.06	18.96	465.5	7.76	TP53:p.R273H	11.13	NA	NA
OCED119	Validation	Ovarian cancer	High-grade serous carcinoma	III	56	≥ 50	443.7	657.9	1.18	0.57	16.7	8.51	123.5	5.24	TP53:p.K319Rfs*26	0.6	NA	NA
OCED123	Validation	Ovarian cancer	High-grade serous carcinoma	III	53	≥ 50	196.1	161.9	2.2	1.38	9.89	1.79	211.7	8.56	PIK3CA:p.E110K; TP53:p.R248W	2.98	NA	NA
OCED124	Validation	Ovarian cancer	High-grade serous carcinoma	III	61	≥ 50	2772	1500	3.5	0.4	4.96	24.35	170.3	13	TP53:p.L330Ffs*15	0.31	NA	NA
OCED125	Validation	Ovarian cancer	High-grade serous carcinoma	II	48	< 50	406	283.1	0.81	0.99	5.18	2.34	1366	6.64	Not detected	0	NA	NA
OCED126	Training	Ovarian cancer	High-grade serous carcinoma	II	56	≥ 50	96.11	124	2.48	0.94	1.01	2.4	148.4	8.56	Not detected	0	NA	NA
OCED128	Validation	Ovarian cancer	Non-EOC	I	50	≥ 50	310.9	44.69	0.91	2.11	32.69	7.62	245.1	2.6	CDKN2A:p.A68V	0.34	NA	NA
OCED129	Training	Ovarian cancer	Mucinous carcinoma	I	35	< 50	9.45	26.22	1.52	0.4	11.43	1.5	280.6	2.56	EGFR:p.A859V	0.48	NA	NA
OCED131	Training	Ovarian cancer	Endometrioid carcinoma	I	62	≥ 50	69.06	47.69	2.36	13	13.92	1.5	2832	4.32	Not detected	0	NA	NA
OCED133	Training	Ovarian cancer	High-grade serous carcinoma	III	51	≥ 50	745.1	262.6	3.61	2.14	1.17	1.82	416.1	9.52	TP53:p.S127F	8.51	NA	NA
OCED134	Training	Ovarian cancer	High-grade serous carcinoma	III	33	< 50	432.6	131.7	3.86	0.68	1.11	3.2	2288	3.52	TP53:p.V173L	0.79	NA	NA
OCED137	Training	Ovarian cancer	High-grade serous carcinoma	I	56	≥ 50	28.94	600	1.53	1.33	0.94	1.8	175.2	8.6	Not detected	0	NA	NA
OCED138	Training	Ovarian cancer	High-grade serous carcinoma	I	67	≥ 50	30.03	50.62	0.97	2.49	14.6	1.5	178.2	10.12	AKT1:p.Y26C	0.12	NA	NA
OCED139	Training	Ovarian cancer	Mucinous carcinoma	I	67	≥ 50	206.4	115.4	4.75	0.69	27.35	19.03	2043	5.8	PIK3CA:p.E109K	0.37	NA	NA
OCED140	Validation	Ovarian cancer	High-grade serous carcinoma	III	63	≥ 50	279.6	58.12	0.61	1.24	5.18	69.11	1373	13.5	Not detected	0	NA	NA
OCED144	Training	Ovarian cancer	High-grade serous carcinoma	II	70	≥ 50	30.81	87.46	1.68	0.61	14.3	1.5	112.3	7.6	TP53:p.Q167Hfs*3	0.11	NA	NA
OCED145	Training	Ovarian cancer	Endometrioid carcinoma	I	72	≥ 50	45.19	58.2	6.55	1.68	8.56	8.43	236.9	11.52	Not detected	0	NA	NA
OCED147	Training	Ovarian cancer	High-grade serous carcinoma	III	50	≥ 50	344.8	714.4	1.08	0.82	18.65	16.38	137.6	6.2	Not detected	0	NA	NA
OCED149	Training	Ovarian cancer	High-grade serous carcinoma	I	49	< 50	19.54	45.76	2.16	0.61	5.8	4.29	171.1	3.4	KRAS:p.G12S	0.33	NA	NA
OCED151	Validation	Ovarian cancer	Non-EOC	I	33	< 50	5.14	29.17	1.2	1.59	4.23	1.5	91.09	7.36	Not detected	0	NA	NA
OCED152	Validation	Ovarian cancer	High-grade serous carcinoma	III	47	< 50	151	31.49	1.64	0.4	6.55	1.5	2649	3.84	Not detected	0	NA	NA
OCED155	Validation	Ovarian cancer	Endometrioid carcinoma	I	36	< 50	193.4	161.7	2.36	0.67	146.7	1.85	391.7	8.48	Not detected	0	NA	NA
OCED158	Training	Ovarian cancer	High-grade serous carcinoma	III	51	≥ 50	3803	191.1	2.04	0.56	4.67	7.73	742.3	7.44	Not detected	0	NA	NA
OCED161	Training	Ovarian cancer	Mucinous carcinoma	II	58	≥ 50	36.63	174.1	1.02	275.4	1080	14.43	200.4	11.96	KRAS:p.G12V	0.27	NA	NA
OCED162	Validation	Ovarian cancer	Non-EOC	III	54	≥ 50	239	69.17	0.88	0.4	3.51	28.15	206.8	3.24	Not detected	0	NA	NA
OCED164	Training	Ovarian cancer	High-grade serous carcinoma	III	61	≥ 50	202.8	164.3	2.9	1.24	7.85	1.5	146.3	3.08	Not detected	0	NA	NA
OCED165	Training	Ovarian cancer	High-grade serous carcinoma	II	52	≥ 50	322.5	120.1	1.47	0.78	0.93	1.5	197.8	3.32	EGFR:p.N466K; TP53:p.V157F	0.24	NA	NA
OCED166	Validation	Ovarian cancer	Endometrioid carcinoma	II	74	≥ 50	11.51	51.2	1.2	1.36	28.14	5.22	1988	2.44	Not detected	0	NA	NA
OCED167	Validation	Ovarian cancer	High-grade serous carcinoma	III	71	≥ 50	243.3	165.3	2.38	2.87	15.46	1.5	398.6	4.92	CDKN2A:p.V115L	41.72	NA	NA
OCED168	Training	Ovarian cancer	Non-EOC	II	55	≥ 50	263.6	60.62	1.78	2.85	20.05	1.5	136.8	5.56	Not detected	0	NA	NA
OCED170	Training	Ovarian cancer	High-grade serous carcinoma	II	42	< 50	217.2	339	0.69	0.5	29.79	7.06	326.2	19.48	TP53:p.C135Y	0.21	NA	NA
OCED172	Training	Ovarian cancer	High-grade serous carcinoma	III	57	≥ 50	448.7	134.9	2.87	2.01	11.07	10.06	195.1	4	PIK3CA:p.R88*	0.44	NA	NA
OCED175	Validation	Ovarian cancer	High-grade serous carcinoma	III	71	≥ 50	1219	1247	1.83	1.4	4.35	39.3	438.8	21.4	TP53:p.W53Cfs*70	0.61	NA	NA
OCED177	Validation	Ovarian cancer	High-grade serous carcinoma	III	43	< 50	1604	255.9	3.37	0.52	10.84	8.65	885.4	5.84	TP53:p.H179R	0.35	NA	NA
OCED179	Training	Ovarian cancer	Non-EOC	I	29	< 50	19.01	28.57	2.36	0.94	13.7	3.16	202	3.24	APC:p.V1125A	20.52	NA	NA
OCED180	Training	Ovarian cancer	Clear cell carcinoma	I	40	< 50	71.21	62.31	2.33	2.68	23.47	4.35	428.1	3.44	Not detected	0	NA	NA
OCED181	Training	Ovarian cancer	High-grade serous carcinoma	III	77	≥ 50	2085	1288	3.1	1.58	24.47	58	1184	66	CDKN2A:p.R58Q; TP53:p.R273H	20.78	NA	NA
OCED184	Training	Ovarian cancer	High-grade serous carcinoma	I	55	≥ 50	1091	116.3	1.26	0.77	8.29	2.34	222.8	4.84	TP53:p.S303Tfs*42	6.97	NA	NA
OCED185	Training	Ovarian cancer	Mucinous carcinoma	I	52	≥ 50	6.18	38.8	1.14	1.32	9.13	1.56	135.8	113.2	Not detected	0	NA	NA
OCED186	Training	Ovarian cancer	High-grade serous carcinoma	I	54	≥ 50	14.18	49.15	1.5	4.84	18.65	1.5	414.8	16.92	Not detected	0	NA	NA
OCED187	Training	Ovarian cancer	High-grade serous carcinoma	II	52	≥ 50	491.8	49.47	1.52	0.59	15.53	20.26	195.6	11.8	TP53:p.V173L	0.54	NA	NA
OCED188	Validation	Ovarian cancer	High-grade serous carcinoma	II	49	< 50	254.8	111.9	1.21	1.58	17.68	3.08	591.2	22.4	FBXW7:p.W446*	0.12	NA	NA
OCED189	Training	Ovarian cancer	High-grade serous carcinoma	III	72	≥ 50	113.6	69.79	1.76	9.6	10.65	2.52	115.6	125.2	TP53:p.R213Q	0.05	NA	NA
OCED191	Validation	Ovarian cancer	High-grade serous carcinoma	III	51	≥ 50	552	629	1.26	0.74	3.91	69.22	462.2	52.4	PTEN:p.N117D; TP53:p.T125R	0.2	NA	NA
OCED192	Validation	Ovarian cancer	High-grade serous carcinoma	II	73	≥ 50	232.6	65.77	1.99	3.49	13.94	2.36	215.3	4.32	CTNNB1:p.T41I	0.15	NA	NA
OCED193	Training	Ovarian cancer	High-grade serous carcinoma	I	49	< 50	300	211.6	2.19	1.81	9.52	18.24	2879	7.84	TP53:p.R282W	5.66	NA	NA
OCED194	Training	Ovarian cancer	High-grade serous carcinoma	III	60	≥ 50	574	215.8	3.72	1.78	7.2	3.47	470.8	9.32	APC:p.R1399C	0.24	NA	NA
OCED196	Training	Ovarian cancer	Clear cell carcinoma	II	82	≥ 50	555.6	144.1	3.43	4.05	16.71	33.08	890.8	25	Not detected	0	NA	NA
OCED201	Training	Ovarian cancer	High-grade serous carcinoma	III	64	≥ 50	35.87	132.3	1.92	1.48	5.11	7.84	364.6	16.52	APC:p.T1074I; TP53:p.C135G	0.84	NA	NA
OCED202	Validation	Ovarian cancer	Endometrioid carcinoma	III	51	≥ 50	612.7	221.7	1.14	1.36	1000	4.58	300.1	9.16	CTNNB1:p.S33F	4.04	NA	NA
OCED204	Training	Ovarian cancer	High-grade serous carcinoma	III	50	≥ 50	121.6	437	0.8	0.87	5.58	7.26	279	208	FGFR2:p.D304N	0.58	NA	NA
OCED205	Training	Ovarian cancer	High-grade serous carcinoma	III	60	≥ 50	197.5	61.81	3.16	0.69	16.61	19.42	394.1	22.8	Not detected	0	NA	NA
OCED207	Training	Ovarian cancer	High-grade serous carcinoma	III	75	≥ 50	54.28	105.4	0.78	2.74	10.32	2.88	209.8	12.36	TP53:p.G266V	5.08	NA	NA
OCED209	Validation	Ovarian cancer	High-grade serous carcinoma	III	77	≥ 50	1722	1500	1.76	2.06	8.49	10.41	2054	4.44	KRAS:p.A146V; TP53:p.P47L	0.43	NA	NA
OCED210	Training	Ovarian cancer	Clear cell carcinoma	III	55	≥ 50	258.4	143.3	2.42	1.26	41.13	14.31	146.1	3.08	PPP2R1A:p.R183W	0.66	NA	NA
OCED213	Validation	Ovarian cancer	Clear cell carcinoma	I	34	< 50	21.89	44.7	3.07	0.64	10.41	3.26	170.3	6.16	Not detected	0	NA	NA
OCED218	Training	Ovarian cancer	High-grade serous carcinoma	III	52	≥ 50	1386	949.5	1.98	3.39	22.36	6.36	221.7	8.2	TP53:p.R273C	3.66	NA	NA
OCED219	Training	Ovarian cancer	High-grade serous carcinoma	I	66	≥ 50	763.3	136.5	1.48	0.69	6.48	22.49	174.8	5.28	APC:p.V1405I	50.24	NA	NA
OCED220	Validation	Ovarian cancer	High-grade serous carcinoma	III	51	≥ 50	145.1	95.24	1.46	0.53	5.28	5.68	174.8	3.52	PPP2R1A:p.R183Q; TP53:p.R249G	0.27	NA	NA
OCED222	Training	Ovarian cancer	Endometrioid carcinoma	III	40	< 50	69.43	70.9	0.97	1.01	11.53	1.5	173.1	10.2	Not detected	0	NA	NA
OCED223	Training	Ovarian cancer	High-grade serous carcinoma	III	72	≥ 50	320.7	627.8	1.79	1.73	18.64	5.37	207.2	5.68	Not detected	0	NA	NA
OCED224	Training	Ovarian cancer	Clear cell carcinoma	III	59	≥ 50	325.8	38.77	0.74	0.8	377.4	34.71	195.7	9	Not detected	0	NA	NA
OCED225	Training	Ovarian cancer	High-grade serous carcinoma	I	63	≥ 50	5000	120.3	2.14	4.8	124.3	3.22	263.6	5.76	TOP2A:p.M239V	0.25	NA	NA
OCED226	Validation	Ovarian cancer	High-grade serous carcinoma	III	68	≥ 50	108.1	314.5	2.12	1.88	12.57	2.75	2418	7.24	TP53:p.P151R	1.6	NA	NA
OCED228	Training	Ovarian cancer	Endometrioid carcinoma	III	37	< 50	847.4	159.9	3.09	1.99	212.7	8.67	320.2	7.68	PPP2R1A:p.P179L	7.29	NA	NA
OCED230	Training	Ovarian cancer	High-grade serous carcinoma	III	45	< 50	1335	846	0.74	0.95	9.22	70.02	1616	6.16	APC:p.N1300I; TP53:p.Y220C	19.84	NA	NA
OCED231	Training	Ovarian cancer	High-grade serous carcinoma	III	71	≥ 50	835.1	377.4	1.75	1.22	5.6	23.48	491.4	9.72	Not detected	0	NA	NA
OCED232	Validation	Ovarian cancer	High-grade serous carcinoma	III	52	≥ 50	234.8	166.8	5.37	1.34	5.78	4.07	190	3.96	APC:p.R1146H; TP53:p.R280G	0.65	NA	NA
OCED233	Training	Ovarian cancer	High-grade serous carcinoma	II	57	≥ 50	26.61	100	0.76	0.65	9.42	17.18	1157	3	PIK3CA:p.H1047Q	0.36	NA	NA
OCED238	Training	Ovarian cancer	High-grade serous carcinoma	III	51	≥ 50	2930	812.5	2.74	0.68	15.57	8.35	97.3	11.2	TP53:p.Y236S	24.09	NA	NA
OCED240	Validation	Ovarian cancer	Non-EOC	II	67	≥ 50	26.63	57.99	0.6	1.71	28.12	298	723.9	12.68	PIK3CA:p.E545A; TP53:p.R306*	0.22	NA	NA
OCED242	Training	Ovarian cancer	Non-EOC	I	31	< 50	21.69	47.85	1137	0.79	11.77	4.37	477.2	3	Not detected	0	NA	NA
OCED243	Training	Ovarian cancer	High-grade serous carcinoma	III	58	≥ 50	1811	810.8	1.5	4.86	20.87	5.24	75.31	2.8	TP53:p.R273H	0.21	NA	NA
OCED244	Training	Ovarian cancer	Non-EOC	I	31	< 50	34.07	50.3	1.78	0.82	6.25	5.93	836.8	3.8	Not detected	0	NA	NA
OCED245	Training	Ovarian cancer	Non-EOC	II	34	< 50	34.71	39.74	0.66	1.14	17.88	31.75	183.2	3.92	Not detected	0	NA	NA
OCED247	Training	Ovarian cancer	High-grade serous carcinoma	III	67	≥ 50	282.8	296.1	0.73	1.86	5.82	29.31	1383	6.64	APC:p.G1106E; TP53:p.V274D	0.47	NA	NA
OCED249	Training	Ovarian cancer	High-grade serous carcinoma	III	68	≥ 50	80.95	82.5	1.94	0.7	4.5	3.64	92.8	5.72	PIK3CA:p.R524K; TP53:p.S241F	0.48	NA	NA
OCED250	Training	Ovarian cancer	High-grade serous carcinoma	III	52	≥ 50	2190	767.3	0.85	3.53	3.58	25.84	196.9	9.28	APC:p.V1125A; TP53:p.S241A	12.9	NA	NA
OCED251	Validation	Ovarian cancer	High-grade serous carcinoma	III	75	≥ 50	475.4	458.3	1.3	0.62	5.07	36.27	761.8	6.68	CTNNB1:p.A13V; TP53:p.C135Y	0.14	NA	NA
OCED253	Validation	Ovarian cancer	High-grade serous carcinoma	II	74	≥ 50	1856	258.1	2.8	1.35	14.95	4.01	225.2	3.52	TP53:p.N239Vfs*9	21.73	NA	NA
