# Supplementary material for: Multi-analyte approach combining cfDNA sequencing and protein testing for early ovarian cancer detection
Source: iScience. 2025 May 8;28(6):112617. doi: 10.1016/j.isci.2025.112617 (PMC12152359; doi:10.1016/j.isci.2025.112617)
Supplement: Table S4. Mutations identified in primary tumors of 32 ovarian cancer patients, related to Figure 2 [file mmc3.xlsx]

## Sheet: Sheet1
Table S4. Mutations identified in primary tumors of 32 ovarian cancer patients. Related to Figure 2.
Patient ID	Stage	Histological	Gene	Chromosome	Start_Position	End_Position	HGVSc	Variants	VAF	Variant_Classification	Detected in plasma
OCED005	III	High-grade serous carcinoma	TP53	chr17	7579414	7579414	c.273G>A	TP53p.W91*	0.842949	Nonsense	Yes
OCED031	III	High-grade serous carcinoma	TP53	chr17	7578463	7578463	c.467G>C	TP53p.R156P	0.799145	Missense	Yes
OCED039	II	High-grade serous carcinoma	TP53	chr17	7578190	7578190	c.659A>G	TP53p.Y220C	0.666667	Missense	Yes
OCED039	II	High-grade serous carcinoma	RNF43	chr17	56492800	56492800	c.139A>G	RNF43p.I47V	0.116809	Missense	No
OCED039	II	High-grade serous carcinoma	BRAF	chr7	140476788	140476788	c.1618C>A	BRAFp.H540N	0.163043	Missense	No
OCED051	I	Mucinous carcinoma	KRAS	chr12	25398285	25398285	c.34G>C	KRASp.G12R	0.29	Missense	No
OCED061	II	High-grade serous carcinoma	TP53	chr17	7578212	7578212	c.637C>T	TP53p.R213*	0.352941	Nonsense	Yes
OCED061	II	High-grade serous carcinoma	RNF43	chr17	56435885	56435885	c.1252C>A	RNF43p.L418M	0.206089	Missense	No
OCED067	III	Clear cell carcinoma	PIK3CA	chr3	178952085	178952085	c.3140A>G	PIK3CAp.H1047R	0.24	Missense	Yes
OCED098	I	High-grade serous carcinoma	TP53	chr17	7578190	7578190	c.659A>G	TP53p.Y220C	0.605442	Missense	Yes
OCED098	I	High-grade serous carcinoma	TOP2A	chr17	38555035	38555035	c.3443G>A	TOP2Ap.R1148K	0.16129	Missense	No
OCED098	I	High-grade serous carcinoma	RNF43	chr17	56435885	56435885	c.1252C>A	RNF43p.L418M	0.233846	Missense	No
OCED098	I	High-grade serous carcinoma	RNF43	chr17	56492800	56492800	c.139A>G	RNF43p.I47V	0.123348	Missense	No
OCED098	I	High-grade serous carcinoma	APC	chr5	112176128	112176128	c.4837C>G	APCp.P1613A	0.541436	Missense	No
OCED103	II	High-grade serous carcinoma	TP53	chr17	7577094	7577094	c.844C>T	TP53p.R282W	0.866525	Missense	Yes
OCED103	II	High-grade serous carcinoma	RNF43	chr17	56439930	56439930	c.662G>A	RNF43p.R221Q	0.10241	Missense	No
OCED103	II	High-grade serous carcinoma	RNF43	chr17	56448297	56448297	c.350G>A	RNF43p.R117H	0.110465	Missense	No
OCED115	II	Clear cell carcinoma	PPP2R1A	chr19	52715979	52715979	c.544C>T	PPP2R1Ap.R182W	0.259398	Missense	Yes
OCED115	II	Clear cell carcinoma	PIK3CA	chr3	178952085	178952085	c.3140A>G	PIK3CAp.H1047R	0.135678	Missense	Yes
OCED115	II	Clear cell carcinoma	GNAS	chr20	57484421	57484421	c.2531G>A	GNASp.R844H	0.209913	Missense	Yes
OCED123	III	High-grade serous carcinoma	TP53	chr17	7577539	7577539	c.742C>T	TP53p.R248W	0.897872	Missense	Yes
OCED123	III	High-grade serous carcinoma	FGFR2	chr10	123353315	123353315	c.17G>C	FGFR2p.R6P	0.622685	Missense	No
OCED128	I	Non-EOC	TP53	chr17	7578212	7578212	c.637C>T	TP53p.R213*	0.190184	Nonsense	No
OCED139	I	Mucinous carcinoma	TP53	chr17	7577568	7577568	c.713G>A	TP53p.C238Y	0.710145	Missense	No
OCED139	I	Mucinous carcinoma	KRAS	chr12	25398284	25398284	c.35G>A	KRASp.G12D	0.272727	Missense	No
OCED139	I	Mucinous carcinoma	CDKN2A	chr9	21974676	21974676	c.150+1G>T	CDKN2Ap.X50_splice	0.467422	Splice_Site	No
OCED144	II	High-grade serous carcinoma	TP53	chr17	7578429	7578429	c.501del	TP53p.Q167Hfs*3	0.648734	Frame_Shift_Del	Yes
OCED161	II	Mucinous carcinoma	KRAS	chr12	25398284	25398284	c.35G>T	KRASp.G12V	0.224066	Missense	Yes
OCED161	II	Mucinous carcinoma	CDKN2A	chr9	21971115	21971133	c.225_243del	CDKN2Ap.A76Cfs*64	0.586022	Frame_Shift_Del	No
OCED165	II	High-grade serous carcinoma	TP53	chr17	7578461	7578461	c.469G>T	TP53p.V157F	0.27673	Missense	Yes
OCED170	II	High-grade serous carcinoma	TP53	chr17	7579472	7579472	c.215C>G	TP53p.P72R	0.15528	Missense	No
OCED170	II	High-grade serous carcinoma	TP53	chr17	7578526	7578526	c.404G>A	TP53p.C135Y	0.65109	Missense	Yes
OCED170	II	High-grade serous carcinoma	FGFR2	chr10	123310871	123310871	c.557T>C	FGFR2p.M186T	0.513742	Missense	No
OCED181	III	High-grade serous carcinoma	TP53	chr17	7577120	7577120	c.818G>A	TP53p.R273H	0.949721	Missense	Yes
OCED181	III	High-grade serous carcinoma	FGFR2	chr10	123298120	123298135	c.719_734del	FGFR2p.I240Tfs*30	0.157895	Frame_Shift_Del	No
OCED187	II	High-grade serous carcinoma	TP53	chr17	7578413	7578413	c.517G>T	TP53p.V173L	0.556931	Missense	Yes
OCED188	II	High-grade serous carcinoma	TP53	chr17	7579311	7579311	c.375+1G>T	TP53p.X125_splice	0.551136	Splice_Site	No
OCED188	II	High-grade serous carcinoma	TOP2A	chr17	38556162	38556162	c.3158G>A	TOP2Ap.R1053H	0.565217	Missense	No
OCED192	II	High-grade serous carcinoma	RNF43	chr17	56492800	56492800	c.139A>G	RNF43p.I47V	0.102662	Missense	No
OCED193	I	High-grade serous carcinoma	BRAF	chr7	140624440	140624440	c.64G>A	BRAFp.D22N	0.599359	Missense	No
OCED194	III	High-grade serous carcinoma	TP53	chr17	7577538	7577538	c.743G>A	TP53p.R248Q	0.21673	Missense	No
OCED194	III	High-grade serous carcinoma	APC	chr5	112176756	112176756	c.5465T>A	APCp.V1822D	0.270833	Missense	No
OCED202	III	Endometrioid carcinoma	PTEN	chr10	89720803	89720804	c.955dup	PTENp.T319Nfs*6	0.391892	Frame_Shift_Ins	No
OCED202	III	Endometrioid carcinoma	PTEN	chr10	89692913	89692914	c.398dup	PTENp.M134Nfs*46	0.374302	Frame_Shift_Ins	No
OCED202	III	Endometrioid carcinoma	PIK3CA	chr3	178916725	178916725	c.112C>T	PIK3CAp.R38C	0.325581	Missense	No
OCED202	III	Endometrioid carcinoma	CTNNB1	chr3	41266101	41266101	c.98C>T	CTNNB1p.S33F	0.411932	Missense	Yes
OCED219	I	High-grade serous carcinoma	TP53	chr17	7579463	7579463	c.224del	TP53p.P75Lfs*48	0.276786	Frame_Shift_Del	No
OCED219	I	High-grade serous carcinoma	APC	chr5	112175504	112175504	c.4213G>A	APCp.V1405I	0.679577	Missense	Yes
OCED220	III	High-grade serous carcinoma	RNF43	chr17	56435885	56435885	c.1252C>A	RNF43p.L418M	0.154589	Missense	No
OCED220	III	High-grade serous carcinoma	RNF43	chr17	56492800	56492800	c.139A>G	RNF43p.I47V	0.0946746	Missense	No
OCED220	III	High-grade serous carcinoma	RNF43	chr17	56436044	56436044	c.1093G>A	RNF43p.A365T	0.134615	Missense	No
OCED228	III	Endometrioid carcinoma	TOP2A	chr17	38552681	38552681	c.3574G>A	TOP2Ap.G1192R	0.483271	Missense	No
OCED228	III	Endometrioid carcinoma	PTEN	chr10	89711900	89711900	c.518G>A	PTENp.R173H	0.310078	Missense	No
OCED228	III	Endometrioid carcinoma	PTEN	chr10	89692947	89692947	c.431A>C	PTENp.K144T	0.348387	Missense	No
OCED228	III	Endometrioid carcinoma	PPP2R1A	chr19	52715971	52715971	c.536C>T	PPP2R1Ap.P179L	0.328244	Missense	Yes
OCED228	III	Endometrioid carcinoma	GNAS	chr20	57430313	57430313	c.1993C>T	GNASp.R665C	0.317919	Missense	No
OCED228	III	Endometrioid carcinoma	FBXW7	chr4	153259071	153259071	c.744G>T	FBXW7p.E248D	0.2	Missense	No
OCED228	III	Endometrioid carcinoma	CTNNB1	chr3	41266113	41266113	c.110C>A	CTNNB1p.S37Y	0.30402	Missense	No
OCED228	III	Endometrioid carcinoma	CTNNB1	chr3	41279558	41279558	c.2128C>T	CTNNB1p.R710C	0.220588	Missense	No
OCED230	III	High-grade serous carcinoma	TP53	chr17	7578190	7578190	c.659A>G	TP53p.Y220C	0.632768	Missense	Yes
OCED230	III	High-grade serous carcinoma	RNF43	chr17	56448297	56448297	c.350G>A	RNF43p.R117H	0.0925926	Missense	No
OCED230	III	High-grade serous carcinoma	APC	chr5	112175190	112175190	c.3899A>T	APCp.N1300I	0.152893	Missense	Yes
OCED232	III	High-grade serous carcinoma	TP53	chr17	7577100	7577100	c.838A>G	TP53p.R280G	0.925501	Missense	Yes
OCED233	II	High-grade serous carcinoma	TP53	chr17	7577569	7577569	c.712T>G	TP53p.C238G	0.798995	Missense	No
OCED240	II	Non-EOC	TP53	chr17	7577022	7577022	c.916C>T	TP53p.R306*	0.2494	Nonsense	Yes
OCED240	II	Non-EOC	PIK3CA	chr3	178936092	178936092	c.1634A>C	PIK3CAp.E545A	0.182292	Missense	Yes
OCED247	III	High-grade serous carcinoma	TP53	chr17	7579472	7579472	c.215C>G	TP53p.P72R	0.0910747	Missense	No
OCED253	II	High-grade serous carcinoma	TP53	chr17	7577566	7577567	c.713_714dup	TP53p.N239Vfs*9	0.145161	Frame_Shift_Ins	Yes
