# Supplementary material for: Multi-analyte approach combining cfDNA sequencing and protein testing for early ovarian cancer detection
Source: iScience. 2025 May 8;28(6):112617. doi: 10.1016/j.isci.2025.112617 (PMC12152359; doi:10.1016/j.isci.2025.112617)
Supplement: Table S7. The external validation cohort from CancerSEEK, related to Figure 3 [file mmc4.xlsx]

## Sheet: Sheet1
Table S7. The external validation cohort from CancerSEEK. Related to Figure 3.
ID	Status	Stage	Age	cfDNA concentration	Variants	Mean VAF (%)	CA125 (U/ml)	Evaluation of CA125	Predictive probability of CA125+ctDNA	Evaluation of CA125+ctDNA	CA 19-9 (U/ml)	HE4 (pg/ml)	IL-6 (pg/ml)	Prolactin (pg/ml)	Predictive probability of ctDNA+five biomarkers	Evaluation of ctDNA+five biomarkers
INDI 075	Ovarian cancer	III	58	2.6	1	8.4719	113.65	TP	1	TP	15.744	11825.8	96.804	27504.4	1	TP
INDI 278	Ovarian cancer	III	57	10.27	1	11.6791	1217.96	TP	1	TP	25.03	48497.3	96.804	20826.8	1	TP
INDI 537	Ovarian cancer	I	52	15.56	1	0.0275	5.11	FN	0.2140	FN	15.744	11825.8	96.804	165630	1	TP
INDI 698	Ovarian cancer	III	58	0.94	1	0.1035	105.92	TP	0.9076	TP	47.65	11825.8	96.804	193236	1	TP
INDI 723	Ovarian cancer	III	74	2.8	1	0.6918	134.63	TP	0.9783	TP	16.686	20544.1	127.098	251440	1	TP
INDI 798	Ovarian cancer	II	75	22.29	1	7.3136	10.64	FN	0.9953	TP	16.686	5073.25	127.098	147363	1	TP
INDI 812	Ovarian cancer	II	56	3.11	1	3.1844	25.12	FN	0.9003	TP	42.89	23608.8	127.098	166421	1	TP
INDI 818	Ovarian cancer	III	73	6.53	1	2.827	337.91	TP	1	TP	25.83	8158.53	127.098	224025	1	TP
INDI 920	Ovarian cancer	III	59	4.16	1	0.2262	18.41	FN	0.3407	TP	16.44	4092.97	3.852	221981	1	TP
INDI 931	Ovarian cancer	III	50	6.52	1	0.2695	25.47	FN	0.4072	TP	16.44	4092.97	3.852	148146	1	TP
INDI 932	Ovarian cancer	III	71	5.4	1	10.8083	48.28	TP	0.9999	TP	16.44	48747.3	3.852	10309.4	1	TP
INDI 936	Ovarian cancer	I	72	8.81	1	0.1222	4.92	FN	0.2273	FN	16.44	4092.97	3.852	8496.52	1.11144e-12	FN
LCR 588	Healthy	/	63	7.34	1	0.0505	12.5	TN	0.2645	TN	20.76	4155.06	3.86	11392.2	1.62825e-08	TN
LCR 592	Healthy	/	53	5.04	1	0.0358	4.884	TN	0.2139	TN	16.344	4336.24	6.67	14721.7	7.61917e-11	TN
LCR 600	Healthy	/	66	4.65	1	0.1397	4.884	TN	0.2298	TN	16.344	4155.06	2.946	7769.13	5.52866e-13	TN
LCR 603	Healthy	/	60	2.92	1	0.1874	4.884	TN	0.2374	TN	27.99	4155.06	2.946	15695.6	3.53957e-12	TN
LCR 604	Healthy	/	63	7.73	1	0.0178	4.884	TN	0.2112	TN	16.344	4155.06	2.946	6718.71	3.1292e-13	TN
LCR 607	Healthy	/	43	8.85	1	0.1024	4.884	TN	0.2240	TN	16.344	4155.06	69.86	12693.7	0.0209636	TN
LCR 608	Healthy	/	66	3.74	1	0.0582	14.54	TN	0.2800	TN	16.344	8015.56	11.73	20286.2	0.000927018	TN
LCR 611	Healthy	/	66	2.71	1	0.0859	4.884	TN	0.2215	TN	28.8	4155.06	2.946	17903	9.66186e-12	TN
LCR 612	Healthy	/	62	4.86	1	0.0708	4.884	TN	0.2192	TN	16.344	4875.71	2.946	12267.6	6.45754e-12	TN
LCR 613	Healthy	/	48	2.46	1	0.07	4.884	TN	0.2190	TN	16.344	4155.06	3.13	5625.08	1.86173e-13	TN
LCR 614	Healthy	/	56	5.18	1	0.0366	5.43	TN	0.2172	TN	21.96	6637.57	3.13	7234.08	3.31729e-13	TN
LCR 616	Healthy	/	81	9.3	1	0.0342	4.884	TN	0.2137	TN	16.344	4155.06	2.946	7157.46	3.9587e-13	TN
LCR 617	Healthy	/	61	8.47	1	0.0789	4.884	TN	0.2204	TN	16.344	5232.26	4.57	4517.86	1.81692e-13	TN
LCR 618	Healthy	/	60	3.18	1	0.0783	9.22	TN	0.2474	TN	16.344	4155.06	5.28	6377.52	9.23508e-11	TN
LCR 619	Healthy	/	55	5.61	1	0.0221	4.884	TN	0.2119	TN	16.344	4155.06	2.946	4551.65	9.85915e-14	TN
LCR 620	Healthy	/	59	5.33	1	0.0297	14.54	TN	0.2749	TN	16.344	4155.06	6.67	6090.5	6.52134e-08	TN
LCR 621	Healthy	/	79	2.8	1	0.11	4.884	TN	0.2252	TN	16.344	4155.06	4.57	9524.54	2.38454e-12	TN
LCR 622	Healthy	/	57	16.35	1	0.0436	5.43	TN	0.2183	TN	17.15	4155.06	3.13	7921.61	1.02018e-12	TN
LCR 623	Healthy	/	45	5.34	1	0.1168	8.33	TN	0.2480	TN	16.344	5054.28	11.73	35430.8	0.00152595	TN
LCR 624	Healthy	/	71	3.81	1	0.0858	4.884	TN	0.2215	TN	16.344	4155.06	2.946	3127.41	4.63629e-14	TN
LCR 626	Healthy	/	60	3.95	1	0.0621	4.884	TN	0.2178	TN	16.344	4155.06	2.946	59254.7	0.313912	TN
LCR 627	Healthy	/	69	2.76	1	0.1036	4.884	TN	0.2242	TN	16.344	4155.06	2.946	40646.5	2.25666e-05	TN
LCR 628	Healthy	/	54	2.29	1	0.0844	4.884	TN	0.2212	TN	16.344	4155.06	3.86	9265.62	1.64574e-12	TN
LCR 630	Healthy	/	79	14.32	1	0.0803	6.78	TN	0.2322	TN	18.75	4155.06	2.946	15124.2	1.58603e-10	TN
LCR 631	Healthy	/	59	3.87	1	0.1526	9.79	TN	0.2637	TN	16.344	4155.06	8.04	10342.2	3.69021e-09	TN
LCR 632	Healthy	/	66	7.22	1	0.0549	4.884	TN	0.2168	TN	16.344	4155.06	2.946	5190.74	1.38956e-13	TN
LCR 636	Healthy	/	72	4.08	1	0.179	4.884	TN	0.2361	TN	16.75	5232.26	3.86	7540.09	6.70123e-13	TN
LCR 637	Healthy	/	47	2.56	1	0.0604	4.884	TN	0.2176	TN	16.344	4155.06	5.98	10556.9	6.51489e-12	TN
LCR 638	Healthy	/	78	3.27	1	0.0748	8.63	TN	0.2430	TN	16.344	5232.26	9.4	8399.82	5.69833e-10	TN
LCR 642	Healthy	/	63	6.58	1	0.0267	4.884	TN	0.2125	TN	16.344	4155.06	2.946	8963.09	1.036e-12	TN
LCR 644	Healthy	/	61	4.7	1	0.0468	4.884	TN	0.2155	TN	16.344	4155.06	2.946	9610.76	1.46545e-12	TN
LCR 645	Healthy	/	62	8.55	1	0.0479	4.884	TN	0.2157	TN	16.344	4155.06	40.16	7091.75	6.88447e-08	TN
LCR 647	Healthy	/	76	7.61	1	0.0653	4.884	TN	0.2183	TN	16.344	4155.06	2.946	10127.3	1.93277e-12	TN
LCR 649	Healthy	/	61	7.69	1	0.0497	4.884	TN	0.2160	TN	16.344	4155.06	5.98	5525.04	4.45192e-13	TN
LCR 650	Healthy	/	51	4.06	1	0.0779	10.35	TN	0.2548	TN	38.46	5586.56	12.72	7354.38	8.30432e-11	TN
LCR 652	Healthy	/	58	4.71	1	0.0459	4.884	TN	0.2154	TN	16.344	4155.06	3.86	6399.56	3.56064e-13	TN
LCR 653	Healthy	/	75	23.33	1	0.0346	8.03	TN	0.2327	TN	16.344	4155.06	3.13	27785.3	1.01938e-06	TN
LCR 654	Healthy	/	51	3.38	1	0.0893	4.884	TN	0.2220	TN	16.344	4155.06	2.946	13820.4	1.38679e-11	TN
LCR 658	Healthy	/	57	1.8	1	0.1	4.884	TN	0.2236	TN	16.344	4155.06	2.946	12491.3	6.83355e-12	TN
LCR 659	Healthy	/	61	4.23	1	0.0249	4.884	TN	0.2123	TN	16.344	4155.06	2.946	6123.66	2.27979e-13	TN
LCR 667	Healthy	/	50	2.13	1	0.0244	6.13	TN	0.2196	TN	16.494	8942.83	5.81	9645.61	2.44873e-11	TN
LCR 668	Healthy	/	80	5.91	1	0.0752	4.848	TN	0.2196	TN	16.494	3921.58	3.606	4717.14	1.21977e-13	TN
LCR 670	Healthy	/	63	2.93	1	0.0684	4.848	TN	0.2186	TN	16.494	5661.76	4.99	9483.99	2.83933e-12	TN
LCR 671	Healthy	/	52	0.9	1	0.1521	4.848	TN	0.2316	TN	16.494	3921.58	4.99	4429.92	1.65093e-13	TN
LCR 673	Healthy	/	58	2.67	1	0.0722	6.13	TN	0.2269	TN	24.27	3921.58	7.7	8059.72	2.54572e-12	TN
LCR 674	Healthy	/	63	5.5	1	0.0484	4.848	TN	0.2156	TN	16.494	3921.58	3.606	8385.75	8.60571e-13	TN
LCR 678	Healthy	/	56	3.13	1	0.0703	4.848	TN	0.2189	TN	16.494	3921.58	3.606	10970.9	3.4201e-12	TN
LCR 680	Healthy	/	64	4.18	1	0.2376	5.26	TN	0.2480	TN	18.02	3937.88	36.828	25478.3	0.000463296	TN
LCR 681	Healthy	/	61	5.83	1	0.0237	25.51	TN	0.3561	FP	16.494	4584.83	8.78	4207	0.0191092	TN
LCR 682	Healthy	/	65	6.17	1	0.0461	4.848	TN	0.2152	TN	16.494	3921.58	3.606	136895	1	FP
LCR 684	Healthy	/	56	4.83	1	0.0502	4.848	TN	0.2158	TN	16.494	3921.58	3.606	2888.16	4.59197e-14	TN
LCR 685	Healthy	/	63	8.62	1	0.0162	4.848	TN	0.2108	TN	41.45	3921.58	3.606	24961.8	3.66012e-11	TN
LCR 686	Healthy	/	58	4.78	1	0.0592	4.848	TN	0.2172	TN	16.494	3921.58	3.61	13062.2	1.04336e-11	TN
LCR 687	Healthy	/	51	1.96	1	0.0866	4.848	TN	0.2214	TN	20.27	3921.58	3.606	25954.8	4.67383e-09	TN
LCR 694	Healthy	/	59	1.54	1	0.1799	4.848	TN	0.2360	TN	22.86	5234.78	8.78	13723.8	2.47591e-11	TN
LCR 699	Healthy	/	71	0.9	1	0.0573	4.752	TN	0.2163	TN	19.17	3937.88	36.828	17693.2	3.13441e-06	TN
LCR 700	Healthy	/	78	3.76	1	0.0217	9.44	TN	0.2396	TN	27.98	6259.77	36.828	18454.3	0.000239808	TN
LCR 702	Healthy	/	85	3.95	1	0.0504	5.95	TN	0.2225	TN	16.482	7722.36	36.828	32859	0.0920072	TN
LCR 705	Healthy	/	54	5.14	1	0.1131	4.752	TN	0.2249	TN	32.93	4733.45	36.828	21223.3	1.34568e-06	TN
LCR 709	Healthy	/	67	2.36	1	0.1423	4.848	TN	0.2300	TN	16.494	3921.58	3.606	8034.61	7.18716e-13	TN
LCR 714	Healthy	/	72	1.93	1	0.2576	4.848	TN	0.2486	TN	16.494	3921.58	3.606	9110.43	1.2865e-12	TN
LCR 717	Healthy	/	75	1.27	1	0.0139	8.73	TN	0.2338	TN	40.51	3937.88	36.828	16957.2	2.95498e-06	TN
LCR 720	Healthy	/	61	3.36	1	0.0669	4.848	TN	0.2184	TN	16.494	3921.58	3.606	10278.4	2.36364e-12	TN
LCR 723	Healthy	/	61	5.22	1	0.0216	4.848	TN	0.2116	TN	20.04	3921.58	3.606	9185.21	6.38651e-13	TN
LCR 724	Healthy	/	52	0.83	1	0.0392	6.86	TN	0.2262	TN	19.96	3822.85	15.384	15275.7	8.15285e-09	TN
LCR 725	Healthy	/	65	2.85	1	0.0206	4.848	TN	0.2114	TN	16.494	5873.54	3.88	10501.2	3.45701e-12	TN
LCR 726	Healthy	/	60	1.45	1	0.1059	4.752	TN	0.2237	TN	16.482	3937.88	36.828	36078	0.0894296	TN
LCR 734	Healthy	/	77	3.43	1	0.0344	7.68	TN	0.2305	TN	16.482	6259.77	36.828	17709.2	0.000211365	TN
LCR 738	Healthy	/	84	7.94	1	0.0392	4.848	TN	0.2142	TN	16.494	3921.58	3.606	8185.21	7.72779e-13	TN
LCR 745	Healthy	/	60	1.3	1	0.0495	5.95	TN	0.2223	TN	31.4	4733.45	36.828	31331.8	0.00163906	TN
LCR 749	Healthy	/	70	1.96	1	0.0498	6.28	TN	0.2244	TN	19.09	6084.24	7.16	17117.7	1.11076e-09	TN
LCR 755	Healthy	/	55	1.39	1	0.0762	4.848	TN	0.2198	TN	16.494	5234.78	8.78	15166.3	1.93904e-10	TN
LCR 757	Healthy	/	75	1.62	1	0.2058	4.848	TN	0.2401	TN	54.07	3921.58	3.606	10921.5	1.59355e-15	TN
LCR 760	Healthy	/	55	0.65	1	0.0754	4.752	TN	0.2191	TN	16.482	4205.98	36.828	12261.6	3.07256e-07	TN
LCR 764	Healthy	/	72	71.68	1	0.0333	4.848	TN	0.2133	TN	17.68	3921.58	4.99	7606.96	6.99011e-13	TN
LCR 766	Healthy	/	76	6.85	1	0.0783	4.752	TN	0.2195	TN	16.482	3937.88	36.828	13190.2	4.92159e-07	TN
LCR 774	Healthy	/	67	7.43	1	0.0305	4.848	TN	0.2129	TN	16.494	3921.58	7.16	55847.2	0.210052	TN
LCR 775	Healthy	/	51	5.5	1	0.0194	15.03	TN	0.2765	TN	36.83	18346	22.89	7101.89	2.14635e-06	TN
LCR 777	Healthy	/	86	4.78	1	0.045	5.26	TN	0.2175	TN	16.87	6259.77	36.828	19208.8	2.51622e-05	TN
LCR 779	Healthy	/	65	11.52	1	0.0079	5.26	TN	0.2119	TN	42.03	6259.77	36.828	42755.5	0.0404775	TN
LCR 780	Healthy	/	65	5.49	1	0.0564	8.03	TN	0.2362	TN	20.33	5250.73	36.828	15397.5	3.8876e-05	TN
LCR 781	Healthy	/	71	3.34	1	0.1061	4.92	TN	0.2248	TN	23.77	3937.88	36.828	22399.1	1.84586e-05	TN
LCR 782	Healthy	/	56	3.1	1	0.1275	4.848	TN	0.2277	TN	47.66	3921.58	3.606	9197.67	2.33258e-15	TN
LCR 784	Healthy	/	62	4.3	1	0.0534	4.848	TN	0.2163	TN	16.494	3921.58	3.606	5866.76	2.24767e-13	TN
LCR 786	Healthy	/	75	5.05	1	0.0173	4.848	TN	0.2109	TN	16.494	3921.58	3.606	12755.5	8.82056e-12	TN
NL 1166	Healthy	/	30	4.96	1	0.014	4.752	TN	0.2099	TN	16.482	3937.88	36.828	14036	7.68805e-07	TN
NL 1255	Healthy	/	30	1.06	1	0.6075	20.25	TN	0.4360	FP	18.6	3970.08	3.438	19336.8	0.0141505	TN
NL 1257	Healthy	/	30	1.85	1	0.0752	11.54	TN	0.2623	TN	16.278	3970.08	3.438	8333.72	2.20392e-09	TN
NL 1258	Healthy	/	30	1.21	1	0.5333	4.818	TN	0.2969	TN	21.26	3970.08	3.438	14646.7	8.73702e-12	TN
NL 1260	Healthy	/	30	0.03	0	0	4.818	TN	0.0597	TN	16.278	3970.08	3.438	12344.1	6.82198e-12	TN
NL 1295	Healthy	/	30	2.7	1	0.0268	4.98	TN	0.2131	TN	16.47	4056.79	3.768	18555.3	2.43447e-10	TN
NL 1298	Healthy	/	30	2.88	1	0.054	4.98	TN	0.2172	TN	16.47	4056.79	3.768	6201.16	3.36488e-13	TN
NL 1300	Healthy	/	30	4.81	1	0.0341	10.07	TN	0.2456	TN	23.67	4056.79	3.768	8000.78	8.10899e-11	TN
NL 1307	Healthy	/	30	2.63	1	0.0313	6.3	TN	0.2216	TN	16.47	4056.79	3.768	10995.7	2.04806e-11	TN
NL 1317	Healthy	/	30	6.83	1	0.0167	5.77	TN	0.2163	TN	16.47	4056.79	14.83	6990.11	4.72622e-11	TN
NL 1337	Healthy	/	30	2.29	1	0.047	4.98	TN	0.2161	TN	16.32	4178.03	3.89	18392.8	2.42488e-10	TN
NL 1408	Healthy	/	30	3.29	1	0.0571	4.782	TN	0.2165	TN	15.816	3864.74	3.546	3869.94	8.03664e-14	TN
NL 1437	Healthy	/	30	0.77	1	0.0892	4.98	TN	0.2226	TN	16.32	4178.03	3.66	9415.12	1.88367e-12	TN
NL 1484	Healthy	/	69	4.03	1	0.0669	4.842	TN	0.2183	TN	16.242	3996.73	3.216	14245.3	1.81611e-11	TN
NL 1494	Healthy	/	58	1.99	1	0.0431	4.842	TN	0.2147	TN	16.242	3996.73	3.216	5304.8	1.54306e-13	TN
NL 1495	Healthy	/	78	2.78	1	0.1096	4.842	TN	0.2249	TN	21.86	3996.73	3.216	8996.51	3.5336e-13	TN
NL 1496	Healthy	/	77	7.53	1	0.0389	4.842	TN	0.2141	TN	34.09	3996.73	4.7	6509.06	1.25159e-14	TN
NL 1500	Healthy	/	80	21.02	1	0.0151	4.842	TN	0.2106	TN	16.242	3996.73	3.216	5451.52	1.66508e-13	TN
NL 1501	Healthy	/	59	7	1	0.0527	4.842	TN	0.2162	TN	16.242	3996.73	3.216	17623.9	1.09878e-10	TN
NL 1502	Healthy	/	59	11.11	1	0.0122	4.842	TN	0.2101	TN	16.242	3996.73	3.216	4996.82	1.30637e-13	TN
NL 1503	Healthy	/	56	5.63	1	0.0305	4.842	TN	0.2129	TN	16.242	3996.73	3.216	11893.8	5.17018e-12	TN
NL 1505	Healthy	/	55	3.53	1	0.0733	6.1	TN	0.2269	TN	32.48	3996.73	3.216	11034.1	5.27833e-13	TN
NL 1508	Healthy	/	64	5.26	1	0.036	4.842	TN	0.2137	TN	16.242	3996.73	4.7	5398.21	2.62625e-13	TN
NL 1510	Healthy	/	71	4.36	1	0.0297	4.842	TN	0.2127	TN	16.242	3996.73	3.216	8379.89	7.94169e-13	TN
NL 1513	Healthy	/	60	6.15	1	0.0251	4.842	TN	0.2121	TN	30.05	3996.73	3.216	10005.6	1.13356e-13	TN
NL 1516	Healthy	/	73	4.02	1	0.0333	4.842	TN	0.2133	TN	16.242	3996.73	3.216	10577.7	2.56375e-12	TN
NL 1519	Healthy	/	61	4.3	1	0.0198	4.842	TN	0.2113	TN	16.242	3996.73	3.216	15798.3	4.14143e-11	TN
NL 1520	Healthy	/	69	6	1	0.0576	4.842	TN	0.2169	TN	21.45	3996.73	3.216	8560.04	3.03207e-13	TN
NL 1521	Healthy	/	69	4.06	1	0.0387	4.842	TN	0.2141	TN	16.242	3996.73	3.51	6495.93	3.20283e-13	TN
NL 1523	Healthy	/	64	9.04	1	0.0118	4.842	TN	0.2101	TN	16.242	3996.73	3.216	14846.9	2.49238e-11	TN
NL 1524	Healthy	/	62	11.25	1	0.0113	4.842	TN	0.2100	TN	16.242	5828.81	13.08	8199.47	2.09951e-11	TN
NL 1525	Healthy	/	65	9.45	1	0.0285	4.842	TN	0.2126	TN	52.42	3996.73	3.216	10590.4	1.62437e-15	TN
NL 1526	Healthy	/	79	9.48	1	0.0176	5.43	TN	0.2144	TN	16.242	3996.73	3.216	4389.13	1.88907e-13	TN
NL 1528	Healthy	/	61	6.24	1	0.0298	5.04	TN	0.2139	TN	16.242	3996.73	3.216	12725.5	1.01698e-11	TN
NL 1540	Healthy	/	68	2.95	1	0.0828	4.98	TN	0.2216	TN	16.32	4096.62	3.84	15878.4	6.21533e-11	TN
NL 1542	Healthy	/	63	4.84	1	0.0366	7.65	TN	0.2307	TN	16.32	4096.62	4.48	8757.58	3.9728e-11	TN
NL 1545	Healthy	/	61	8.2	1	0.0296	6.68	TN	0.2237	TN	47.22	4096.62	3.84	7327.53	8.85835e-15	TN
NL 1547	Healthy	/	70	3.18	1	0.0186	10.49	TN	0.2458	TN	18.02	4096.62	3.84	20944.5	4.28251e-07	TN
NL 1548	Healthy	/	61	2.59	1	0.0174	4.98	TN	0.2117	TN	16.32	4096.62	4.04	10032.3	2.92434e-12	TN
NL 1553	Healthy	/	76	4.75	1	0.0964	5.22	TN	0.2251	TN	16.32	4096.62	3.84	11523	8.09528e-12	TN
NL 1554	Healthy	/	79	6.13	1	0.028	4.98	TN	0.2133	TN	16.32	4096.62	3.84	6220.02	3.59321e-13	TN
NL 1556	Healthy	/	57	2.93	1	0.0585	4.98	TN	0.2179	TN	16.32	4096.62	3.84	10937.4	4.45324e-12	TN
NL 1557	Healthy	/	67	2.63	1	0.0999	15.12	TN	0.2917	TN	49.85	4096.62	3.84	9111.53	2.79397e-10	TN
NL 1558	Healthy	/	67	3.85	1	0.0391	4.98	TN	0.2150	TN	16.32	4096.62	3.84	9685.04	2.28084e-12	TN
NL 1562	Healthy	/	64	8.41	1	0.0172	8.6	TN	0.2335	TN	19.67	8942.04	12.89	7594.56	7.86568e-10	TN
NL 1565	Healthy	/	59	2.15	1	0.0927	4.98	TN	0.2231	TN	16.32	4096.62	9.82	9031.33	1.12965e-11	TN
NL 1566	Healthy	/	59	3.57	1	0.062	5.71	TN	0.2228	TN	26	10496.2	11.37	13295.2	1.05969e-10	TN
NL 1567	Healthy	/	60	2.4	1	0.0194	4.98	TN	0.2120	TN	16.32	4096.62	3.84	10283.4	3.13327e-12	TN
NL 1568	Healthy	/	57	3.59	1	0.0184	7.17	TN	0.2249	TN	45.88	4096.62	3.84	10220.8	9.68273e-14	TN
NL 1570	Healthy	/	56	7.36	1	0.0117	4.98	TN	0.2109	TN	16.32	4096.62	3.84	9574.05	2.14537e-12	TN
NL 1572	Healthy	/	68	4.46	1	0.0208	6.93	TN	0.2238	TN	16.32	4096.62	3.84	8967.06	1.54346e-11	TN
NL 1573	Healthy	/	56	5.18	1	0.0136	4.98	TN	0.2112	TN	24.46	4096.62	3.84	8302.91	2.07513e-13	TN
NL 1574	Healthy	/	65	13.15	1	0.0249	4.98	TN	0.2128	TN	37.68	4096.62	3.84	11813.8	9.13245e-14	TN
NL 1575	Healthy	/	60	7.39	1	0.0271	7.41	TN	0.2277	TN	26	4096.62	3.84	18532.2	6.19877e-10	TN
NL 1576	Healthy	/	63	3.74	1	0.0367	4.98	TN	0.2146	TN	16.32	4096.62	3.84	14203.6	2.53626e-11	TN
NL 1577	Healthy	/	55	1.36	1	0.0339	6.68	TN	0.2243	TN	16.32	4096.62	3.84	12315.9	6.86165e-11	TN
NL 1579	Healthy	/	66	1.51	1	0.2219	11.89	TN	0.2907	TN	16.32	4096.62	4.04	13160.3	5.37917e-08	TN
NL 1581	Healthy	/	81	6.46	1	0.0217	8.13	TN	0.2313	TN	16.32	4096.62	3.84	20506.8	2.97844e-08	TN
NL 1586	Healthy	/	64	1.67	1	0.0551	4.98	TN	0.2174	TN	16.32	4096.62	3.84	11061.1	4.7557e-12	TN
NL 1587	Healthy	/	55	2.55	1	0.0243	4.98	TN	0.2127	TN	34.85	4096.62	3.84	14529	6.9123e-13	TN
NL 1588	Healthy	/	62	2.44	1	0.0888	8.36	TN	0.2436	TN	16.32	4096.62	3.84	13668.6	1.02464e-09	TN
NL 1589	Healthy	/	63	4.5	1	0.0206	7.65	TN	0.2282	TN	16.32	6438.09	5.77	10063.8	1.49533e-10	TN
NL 1590	Healthy	/	55	3.19	1	0.0253	4.98	TN	0.2129	TN	16.32	4096.62	3.84	15790.9	5.9065e-11	TN
NL 1591	Healthy	/	71	2.13	1	0.071	4.98	TN	0.2198	TN	16.32	4096.62	3.84	10968.3	4.53161e-12	TN
NL 1592	Healthy	/	68	2.94	1	0.0551	4.98	TN	0.2174	TN	16.32	4096.62	3.84	10611.3	3.74179e-12	TN
NL 1597	Healthy	/	59	2.78	1	0.004	5.22	TN	0.2111	TN	22.89	5993.44	3.84	6770.11	1.98465e-13	TN
NL 1599	Healthy	/	55	4.42	1	0.0251	4.98	TN	0.2129	TN	16.32	4096.62	3.84	8595.75	1.27478e-12	TN
NL 1601	Healthy	/	69	3.56	1	0.0306	5.22	TN	0.2151	TN	30.5	9728.52	4.04	17528.8	1.95205e-11	TN
NL 1602	Healthy	/	78	3.75	1	0.0721	5.22	TN	0.2214	TN	16.32	4096.62	3.84	11215.4	6.85864e-12	TN
NL 1604	Healthy	/	55	2.06	1	0.0816	4.98	TN	0.2214	TN	16.32	4096.62	3.84	22041.8	1.66115e-09	TN
NL 1605	Healthy	/	65	2.51	1	0.0308	4.98	TN	0.2137	TN	25.23	4096.62	3.84	6736.02	7.70371e-14	TN
NL 1608	Healthy	/	59	4.78	1	0.0256	4.98	TN	0.2129	TN	16.32	4096.62	3.84	9937.82	2.60723e-12	TN
NL 1609	Healthy	/	57	3.27	1	0.1018	5.94	TN	0.2304	TN	18.38	4097.71	3.456	3820.19	1.80619e-13	TN
NL 1610	Healthy	/	63	3.49	1	0.0348	4.962	TN	0.2142	TN	20.39	4097.71	3.456	7473.47	2.64496e-13	TN
NL 1614	Healthy	/	63	3.86	1	0.0282	4.962	TN	0.2132	TN	24.87	4097.71	9.24	5298.28	2.18261e-13	TN
NL 1617	Healthy	/	73	2.8	1	0.1409	6.16	TN	0.2380	TN	16.602	4097.71	3.456	14325.6	9.12369e-11	TN
NL 1618	Healthy	/	71	3.05	1	0.0187	5.83	TN	0.2169	TN	16.602	4097.71	3.456	8700.45	3.05509e-12	TN
NL 1619	Healthy	/	72	5.09	1	0.053	4.962	TN	0.2169	TN	16.602	4097.71	3.456	6099.51	2.75461e-13	TN
NL 1620	Healthy	/	68	7.5	1	0.0444	4.962	TN	0.2156	TN	16.602	4097.71	3.456	13799.9	1.66966e-11	TN
NL 1621	Healthy	/	55	2.27	1	0.06	4.962	TN	0.2180	TN	16.602	4097.71	3.456	9668.8	1.8479e-12	TN
NL 1622	Healthy	/	56	4.74	1	0.0358	4.962	TN	0.2144	TN	16.602	4097.71	3.456	17304.2	1.08068e-10	TN
NL 1625	Healthy	/	56	0	0	0	4.962	TN	0.0599	TN	24.87	4097.71	3.456	6118.48	5.16975e-14	TN
NL 1626	Healthy	/	73	0	0	0	4.962	TN	0.0599	TN	16.602	4247.36	7.97	5183.04	7.44243e-13	TN
NL 1627	Healthy	/	60	0.06	0	0	4.962	TN	0.0599	TN	19.89	4097.71	3.456	5009.76	7.89572e-14	TN
NL 1628	Healthy	/	76	0	0	0	4.962	TN	0.0599	TN	16.602	4097.71	3.456	5566.39	2.0758e-13	TN
NL 1629	Healthy	/	60	0	0	0	4.962	TN	0.0599	TN	16.602	4097.71	3.456	10723.4	3.24477e-12	TN
NL 1631	Healthy	/	63	0	0	0	4.962	TN	0.0599	TN	16.602	4097.71	3.456	9051.59	1.33078e-12	TN
NL 1634	Healthy	/	67	0.04	0	0	4.96	TN	0.0599	TN	16.602	4097.71	3.456	6345.76	3.13767e-13	TN
NL 1636	Healthy	/	58	0.21	0	0	4.962	TN	0.0599	TN	16.602	4097.71	3.456	8617.16	1.05566e-12	TN
NL 1637	Healthy	/	60	0	0	0	4.962	TN	0.0599	TN	16.602	4097.71	3.456	7939.68	7.35644e-13	TN
NL 1638	Healthy	/	70	0	0	0	4.962	TN	0.0599	TN	16.602	4097.71	10.25	9641.21	1.65965e-11	TN
NL 1639	Healthy	/	56	0.39	0	0	4.962	TN	0.0599	TN	16.602	4097.71	3.456	5528.15	2.03391e-13	TN
NL 1641	Healthy	/	60	0.01	0	0	4.962	TN	0.0599	TN	16.602	4097.71	3.456	5537.71	2.0443e-13	TN
NL 1644	Healthy	/	56	0.15	0	0	4.962	TN	0.0599	TN	16.602	4097.71	3.456	9549.22	1.73509e-12	TN
NL 1647	Healthy	/	62	0.05	0	0	4.962	TN	0.0599	TN	16.602	4097.71	3.456	5890.53	2.46736e-13	TN
NL 1650	Healthy	/	60	4.22	1	0.0585	4.962	TN	0.2178	TN	16.602	4097.71	3.456	2676.43	4.44325e-14	TN
NL 1652	Healthy	/	67	4.36	1	0.0355	4.962	TN	0.2143	TN	19.13	4097.71	3.456	5719.11	1.34196e-13	TN
NL 1654	Healthy	/	67	4.77	1	0.0228	4.962	TN	0.2124	TN	16.602	4097.71	3.456	4486.73	1.16324e-13	TN
NL 1655	Healthy	/	71	3.19	1	0.0509	6.27	TN	0.2245	TN	16.602	6292.49	59.47	4340.51	4.98137e-05	TN
NL 1657	Healthy	/	63	3.06	1	0.0507	4.962	TN	0.2166	TN	23.38	4097.71	3.456	2460.99	9.95081e-15	TN
NL 1660	Healthy	/	61	0.05	0	0	4.962	TN	0.0599	TN	16.602	4097.71	3.456	10045.4	2.26052e-12	TN
NL 1665	Healthy	/	75	3.86	1	0.0515	7.61	TN	0.2328	TN	16.602	4097.71	3.456	7678.84	1.44497e-11	TN
NL 1666	Healthy	/	74	4.86	1	0.062	4.962	TN	0.2183	TN	16.602	4097.71	3.456	3770.78	7.96503e-14	TN
NL 1667	Healthy	/	72	4.81	1	0.0434	4.962	TN	0.2155	TN	16.602	4097.71	3.456	5852.47	2.41295e-13	TN
NL 1668	Healthy	/	66	5.56	1	0.0366	4.962	TN	0.2145	TN	16.602	4097.71	3.456	7454.78	5.66639e-13	TN
NL 1669	Healthy	/	56	5.42	1	0.0391	6.71	TN	0.2253	TN	19.39	10194.4	23.26	9291.38	7.25933e-09	TN
NL 1702	Healthy	/	82	2.96	1	0.0324	4.998	TN	0.2141	TN	16.398	4045.05	3.62	13888.4	1.99661e-11	TN
NL 1703	Healthy	/	82	2.23	1	0.0185	6.66	TN	0.2218	TN	18.42	4045.05	3.618	21948	6.86479e-09	TN
NL 1704	Healthy	/	66	2.81	1	0.0266	4.998	TN	0.2132	TN	16.398	5755.18	3.62	7753.57	8.84312e-13	TN
NL 1705	Healthy	/	77	2.54	1	0.0452	5.25	TN	0.2175	TN	16.398	4045.05	3.618	6993.44	6.8065e-13	TN
NL 1710	Healthy	/	77	2.96	1	0.022	4.998	TN	0.2125	TN	16.398	4806.21	11.23	6516.48	4.98361e-12	TN
NL 1711	Healthy	/	46	1.19	1	0.0195	6.02	TN	0.2182	TN	16.398	4045.05	3.618	19248.5	1.1568e-09	TN
NL 1714	Healthy	/	62	3.13	1	0.0156	4.998	TN	0.2116	TN	16.398	4045.05	4.11	10459.8	3.75947e-12	TN
NL 1715	Healthy	/	67	1.15	1	0.0256	4.998	TN	0.2130	TN	22.76	4304.54	3.618	11021.8	1.21154e-12	TN
NL 1716	Healthy	/	55	2.45	1	0.0597	4.998	TN	0.2182	TN	16.398	4045.05	3.618	10031.7	2.55835e-12	TN
NL 1718	Healthy	/	44	0.95	1	0.0309	4.998	TN	0.2138	TN	16.398	4045.05	3.618	12680.7	1.04798e-11	TN
NL 1719	Healthy	/	66	1.31	1	0.0442	4.998	TN	0.2158	TN	16.398	4045.05	3.618	12205.2	8.14112e-12	TN
NL 1720	Healthy	/	72	3.02	1	0.037	4.998	TN	0.2147	TN	16.398	4045.05	10.76	4829.93	1.62708e-12	TN
NL 1721	Healthy	/	64	1.76	1	0.0386	4.998	TN	0.2150	TN	19.61	4045.05	3.618	8137.73	4.83702e-13	TN
NL 1722	Healthy	/	55	2.62	1	0.0269	4.998	TN	0.2132	TN	16.398	4045.05	3.618	8951.91	1.43514e-12	TN
NL 1724	Healthy	/	71	2.31	1	0.0515	5.5	TN	0.2199	TN	16.398	5288.63	10.29	5037.5	3.15454e-12	TN
NL 1727	Healthy	/	53	0.19	1	0.0719	4.998	TN	0.2200	TN	16.398	4045.05	3.618	6516.48	3.93092e-13	TN
NL 1728	Healthy	/	64	0.11	0	0	4.998	TN	0.0600	TN	25.48	4045.05	3.618	7243.35	9.10256e-14	TN
NL 1729	Healthy	/	64	0.03	0	0	4.998	TN	0.0600	TN	22.76	4045.05	3.618	1025.65	5.75775e-15	TN
NL 1730	Healthy	/	33	0.01	0	0	4.998	TN	0.0600	TN	16.398	4045.05	3.618	63095.4	0.831754	FP
NL 1731	Healthy	/	54	0.03	0	0	4.998	TN	0.0600	TN	16.398	4045.05	3.618	8853.45	1.36618e-12	TN
NL 1735	Healthy	/	74	0.06	0	0	4.998	TN	0.0600	TN	18.82	4045.05	3.618	7716.32	4.5492e-13	TN
NL 1736	Healthy	/	53	0.05	0	0	5.25	TN	0.0605	TN	16.398	4045.05	4.59	28476.6	8.80929e-08	TN
NL 1740	Healthy	/	73	0.18	0	0	4.998	TN	0.0600	TN	20.01	4045.05	3.618	5820.22	1.29911e-13	TN
NL 1741	Healthy	/	66	0.09	0	0	4.998	TN	0.0600	TN	16.398	4045.05	3.618	10521	3.32338e-12	TN
NL 1743	Healthy	/	64	0.05	0	0	4.998	TN	0.0600	TN	16.398	4045.05	3.618	13107.6	1.31964e-11	TN
NL 1744	Healthy	/	72	0.11	0	0	4.998	TN	0.0600	TN	16.398	4045.05	3.618	9296.07	1.72976e-12	TN
NL 1746	Healthy	/	47	0.08	0	0	6.27	TN	0.0626	TN	16.398	4304.54	5.56	24342.4	4.53437e-08	TN
NL 1750	Healthy	/	53	0.1	0	0	4.998	TN	0.0600	TN	16.398	4304.54	3.62	7542.33	6.9563e-13	TN
NL 1755	Healthy	/	57	0.14	0	0	4.998	TN	0.0600	TN	16.398	4045.05	3.618	21357.5	1.07285e-09	TN
NL 1757	Healthy	/	73	0.26	1	0.0383	6.79	TN	0.2257	TN	18.82	4806.21	3.62	4094.07	5.81741e-13	TN
NL 1758	Healthy	/	42	1.35	1	0.0742	12.63	TN	0.2695	TN	16.398	4045.05	3.618	23515.2	2.7118e-05	TN
NL 1760	Healthy	/	35	0.15	1	0.1102	4.998	TN	0.2259	TN	16.398	4045.05	3.618	6137.66	3.22136e-13	TN
NL 1761	Healthy	/	47	0.15	1	0.0744	4.998	TN	0.2204	TN	16.398	4045.05	3.618	10643.2	3.5483e-12	TN
NL 1762	Healthy	/	52	0.47	1	0.0426	4.998	TN	0.2156	TN	16.398	4045.05	3.618	6390.45	3.66739e-13	TN
NL 1763	Healthy	/	55	0.26	0	0	4.998	TN	0.0600	TN	16.398	5288.63	3.618	5295.54	2.29294e-13	TN
NL 1765	Healthy	/	63	0.46	1	0.0707	4.998	TN	0.2198	TN	16.398	4045.05	3.618	4829.93	1.59945e-13	TN
NL 1774	Healthy	/	61	0.29	1	0.0456	4.998	TN	0.2160	TN	16.398	4045.05	3.618	5500.94	2.28301e-13	TN
NL 1776	Healthy	/	46	0.18	1	0.0527	4.998	TN	0.2171	TN	16.398	4045.05	3.618	5590.54	2.39599e-13	TN
NL 1778	Healthy	/	45	0.1	0	0	5.36	TN	0.0607	TN	14.214	4040.95	11.22	10417.5	8.89859e-11	TN
NL 1779	Healthy	/	56	0.19	1	0.0471	4.83	TN	0.2153	TN	14.214	4040.95	11.22	13137.5	2.02905e-10	TN
NL 1781	Healthy	/	66	0.79	1	0.0067	4.83	TN	0.2093	TN	14.214	4040.95	11.22	8504.16	1.7109e-11	TN
NL 1782	Healthy	/	58	0.24	1	0.0567	4.83	TN	0.2167	TN	14.214	4040.95	11.22	8895.85	2.11615e-11	TN
NL 1784	Healthy	/	65	0.18	1	0.0478	4.83	TN	0.2154	TN	14.214	6345.45	11.22	9080.45	2.87166e-11	TN
NL 1785	Healthy	/	35	0.34	1	0.0472	4.83	TN	0.2153	TN	14.214	7076.83	11.22	11354	1.03065e-10	TN
NL 1786	Healthy	/	65	1.96	1	0.0204	4.83	TN	0.2113	TN	14.214	4040.95	11.22	4836.02	2.42324e-12	TN
NL 1787	Healthy	/	32	0.23	1	0.0486	8.98	TN	0.2410	TN	14.214	4040.95	11.22	7374.39	1.24548e-09	TN
NL 1788	Healthy	/	73	1.58	1	0.0189	4.83	TN	0.2111	TN	14.214	4040.95	11.22	3430.28	1.14519e-12	TN
NL 1789	Healthy	/	62	3.36	1	0.0156	4.83	TN	0.2106	TN	14.214	4040.95	11.22	8400.61	1.6201e-11	TN
NL 1790	Healthy	/	54	0.29	1	0.0388	4.83	TN	0.2140	TN	14.214	4040.95	11.22	6691.49	6.52516e-12	TN
NL 1791	Healthy	/	55	0.55	1	0.0367	5.72	TN	0.2190	TN	14.214	4040.95	11.22	5287.62	8.80306e-12	TN
NL 1793	Healthy	/	68	1.36	1	0.0303	21.22	TN	0.3238	FP	14.214	7437.19	11.22	5017.52	0.000873094	TN
NL 1797	Healthy	/	52	1.09	1	0.0172	9.97	TN	0.2422	TN	15.912	3775.74	3.096	11850.8	2.13397e-09	TN
NL 1800	Healthy	/	52	3.81	1	0.0264	4.608	TN	0.2109	TN	22.62	3775.74	5.31	10143.8	8.1521e-13	TN
NL 1803	Healthy	/	44	0.95	1	0.0382	4.608	TN	0.2126	TN	15.912	3775.74	3.096	11746.8	3.66158e-12	TN
NL 1805	Healthy	/	60	0.52	1	0.0979	4.608	TN	0.2216	TN	15.912	3775.74	3.096	19980.5	2.96444e-10	TN
NL 1807	Healthy	/	41	2.26	1	0.0144	4.608	TN	0.2091	TN	15.912	3775.74	3.096	8863.95	7.86009e-13	TN
NL 1809	Healthy	/	57	0.81	1	0.0246	4.608	TN	0.2106	TN	16.6	3775.74	3.096	16331.8	3.66359e-11	TN
NL 1810	Healthy	/	47	2.91	1	0.0613	4.608	TN	0.2161	TN	15.912	3775.74	3.096	10610.2	2.00112e-12	TN
NL 1811	Healthy	/	51	1.26	1	0.0669	4.608	TN	0.2169	TN	17.14	3775.74	3.096	16286.5	3.21372e-11	TN
NL 1812	Healthy	/	63	0.63	1	0.0409	4.608	TN	0.2130	TN	15.912	3775.74	3.096	42547.4	4.95388e-05	TN
NL 1813	Healthy	/	57	0.95	1	0.0402	4.608	TN	0.2129	TN	15.912	3775.74	3.096	6082.78	1.78794e-13	TN
NL 1814	Healthy	/	42	1.83	1	0.0382	6.8	TN	0.2257	TN	17.14	3775.74	3.096	8911.16	8.30759e-12	TN
NL 1815	Healthy	/	41	3.45	1	0.0157	4.608	TN	0.2093	TN	15.912	3775.74	3.096	22703.4	1.25805e-09	TN
NL 1816	Healthy	/	36	0.83	1	0.0575	4.608	TN	0.2155	TN	15.912	3775.74	3.096	13804.3	1.09814e-11	TN
NL 1823	Healthy	/	67	2.03	1	0.016	4.608	TN	0.2094	TN	15.912	3775.74	3.096	6423.68	2.14037e-13	TN
NL 1824	Healthy	/	45	1.55	1	0.0364	4.608	TN	0.2124	TN	15.912	3775.74	3.096	16354.5	4.26989e-11	TN
NL 1827	Healthy	/	65	0.79	1	0.0465	4.608	TN	0.2139	TN	15.912	3775.74	3.096	8248.16	5.67419e-13	TN
NL 1831	Healthy	/	64	1.9	1	0.0202	4.608	TN	0.2100	TN	15.912	3775.74	3.096	66013.7	0.930596	FP
NL 1832	Healthy	/	62	0.88	1	0.0303	4.608	TN	0.2115	TN	15.912	3775.74	3.096	11110	2.60592e-12	TN
NL 1836	Healthy	/	57	2.26	1	0.034	4.608	TN	0.2120	TN	15.912	3775.74	5.31	7004.29	5.99997e-13	TN
NL 1837	Healthy	/	51	2.75	1	0.0167	4.608	TN	0.2095	TN	15.912	3775.74	3.66	8141.2	6.42406e-13	TN
NL 1838	Healthy	/	52	1.19	1	0.0374	4.608	TN	0.2125	TN	15.912	3775.74	3.096	17554.7	8.09691e-11	TN
NL 1839	Healthy	/	51	3.38	1	0.0473	4.608	TN	0.2140	TN	15.912	3775.74	3.096	4322.77	6.99991e-14	TN
NL 1840	Healthy	/	32	0.92	1	0.0392	4.608	TN	0.2128	TN	15.912	3775.74	3.096	7028.38	2.95973e-13	TN
NL 1841	Healthy	/	32	1.14	1	0.0312	4.608	TN	0.2116	TN	15.912	3775.74	3.096	10528.7	1.91168e-12	TN
NL 1848	Healthy	/	44	0.67	1	0.073	4.608	TN	0.2179	TN	15.912	3775.74	3.096	19045.1	1.79703e-10	TN
NL 1849	Healthy	/	61	1.65	1	0.0686	4.608	TN	0.2172	TN	15.912	3775.74	3.096	6094.98	1.80345e-13	TN
NL 1855	Healthy	/	61	2.5	1	0.0424	4.608	TN	0.2133	TN	15.912	3775.74	3.096	5568.02	1.35907e-13	TN
NL 1856	Healthy	/	61	3.11	1	0.052	4.608	TN	0.2147	TN	15.912	3775.74	3.096	17622.5	8.40434e-11	TN
NL 1858	Healthy	/	51	1.14	1	0.0529	4.608	TN	0.2148	TN	15.912	3775.74	6.37	7938.83	1.3958e-12	TN
NL 1859	Healthy	/	62	2.2	1	0.0446	4.608	TN	0.2136	TN	15.912	3775.74	3.096	29969.4	6.06617e-08	TN
NL 1860	Healthy	/	58	3.32	1	0.0319	4.608	TN	0.2117	TN	15.912	3775.74	3.096	30342.7	7.39496e-08	TN
NL 1861	Healthy	/	51	3.09	1	0.0211	4.608	TN	0.2101	TN	15.912	3775.74	3.096	16717.2	5.17472e-11	TN
NL 1862	Healthy	/	51	2.06	1	0.012	4.608	TN	0.2088	TN	15.912	3775.74	3.096	7148.75	3.14943e-13	TN
NL 1863	Healthy	/	63	7.63	1	0.0123	4.608	TN	0.2088	TN	15.912	3775.74	3.096	3623.04	4.80774e-14	TN
NL 1865	Healthy	/	62	2.79	1	0.0162	4.608	TN	0.2094	TN	15.912	3775.74	3.096	8461.74	6.344e-13	TN
NL 1866	Healthy	/	55	2.17	1	0.0219	4.608	TN	0.2102	TN	15.912	3775.74	6.37	8378.74	1.76061e-12	TN
NL 1867	Healthy	/	73	0.89	1	0.085	4.608	TN	0.2197	TN	15.912	3775.74	9.45	4574.35	6.33632e-13	TN
NL 1869	Healthy	/	52	0.49	1	0.0347	4.608	TN	0.2121	TN	15.912	3775.74	3.1	14147.2	1.31786e-11	TN
NL 1870	Healthy	/	34	0.77	1	0.0259	4.608	TN	0.2108	TN	15.912	3775.74	3.096	7938.83	4.8041e-13	TN
PAP 938	Ovarian cancer	III	76	6.59	1	18.1774	519.78	TP	1	TP	29.69	10953.8	10.5	20337.6	1	TP
PAP 939	Ovarian cancer	III	75	10.83	1	43.9243	269.12	TP	1	TP	20.94	40649.1	10.5	147149	1	TP
PAP 940	Ovarian cancer	III	37	11.54	1	2.4223	178.88	TP	0.999	TP	26.6	21180.3	10.5	8107.72	1	TP
PAP 941	Ovarian cancer	III	46	9.21	1	0.3634	58.75	TP	0.7046	TP	19.02	5864.77	50.3	92498.1	1	TP
PAP 944	Ovarian cancer	III	59	4.35	1	0.2429	491.71	TP	1	TP	144.76	8216.81	10.5	7555.71	1	TP
PAP 945	Ovarian cancer	III	47	10.63	1	9.4668	372.01	TP	1	TP	17.73	5244.07	10.5	225428	1	TP
PAP 946	Ovarian cancer	III	48	5.59	1	0.2936	618.68	TP	1	TP	558.22	6470.61	10.5	100926	1	TP
PAP 947	Ovarian cancer	III	71	6.81	1	0.2383	9.21	FN	0.2747	FN	17.73	4113.46	34.69	127811	1	TP
PAP 949	Ovarian cancer	III	81	13.59	1	0.1339	4.86	FN	0.2288	FN	29.69	4113.46	129.57	81967.5	1	TP
PAP 950	Ovarian cancer	III	75	10.15	1	1.9602	3329.74	TP	1	TP	16.44	11481.3	11.98	63118.5	1	TP
PAP 951	Ovarian cancer	III	62	4.12	1	0.0482	37.57	TP	0.4627	TP	16.44	4092.97	3.852	4437.48	0.999842	TP
PAP 953	Ovarian cancer	III	48	6.6	1	0.026	24.63	FN	0.3495	TP	42.39	7645.23	36.3	17972.8	0.99819	TP
PAP 954	Ovarian cancer	III	47	33.14	1	23.4001	3600.02	TP	1	TP	33.97	47763.2	25.56	73535.1	1	TP
PAP 955	Ovarian cancer	III	53	5.75	1	0.4511	177.69	TP	0.9939	TP	43.58	4113.46	10.5	30335.7	1	TP
PAP 956	Ovarian cancer	III	77	22.89	1	52.34	59.52	TP	1	TP	16.44	5864.77	10.5	96665.7	1	TP
PAP 957	Ovarian cancer	III	54	5.85	1	0.0682	7.76	FN	0.2364	FN	16.44	4605.82	10.5	49963.7	0.532283	TP
PAP 959	Ovarian cancer	III	53	4.72	1	0.5996	425.72	TP	1	TP	16.44	7645.23	10.5	31916.3	1	TP
PAP 961	Ovarian cancer	III	67	21.78	1	0.4429	253.84	TP	0.9995	TP	98.83	4927.34	48.78	38066	1	TP
PAP 962	Ovarian cancer	III	74	13.61	1	0.3101	16.22	FN	0.3402	TP	17.09	4113.46	10.5	81610.3	1	TP
PAP 974	Ovarian cancer	I	75	8.88	1	4.5774	37.69	TP	0.9797	TP	16.44	4113.46	10.5	34043.4	1	TP
PAPA 1330	Ovarian cancer	III	66	29.23	1	1.0032	470.04	TP	1	TP	16.44	4092.97	19.88	72501	1	TP
PAPA 1331	Ovarian cancer	III	68	45.45	1	2.9619	433.88	TP	1	TP	16.44	4113.46	33.47	297293	1	TP
PAPA 1332	Ovarian cancer	I	52	61.19	1	0.0682	5.58	FN	0.2230	FN	16.44	4113.46	10.5	56508.8	0.732467	TP
PAPA 1333	Ovarian cancer	III	54	19.89	1	0.0419	523.47	TP	1	TP	113.11	48517.3	10.5	39289.4	1	TP
PAPA 1334	Ovarian cancer	III	66	17.6	1	1.361	318.93	TP	1	TP	16.44	4113.46	20.33	18207.6	1	TP
PAPA 1335	Ovarian cancer	III	64	8.71	1	2.9253	11.05	FN	0.8145	TP	16.44	4113.46	10.5	61965.6	0.999974	TP
PAPA 1336	Ovarian cancer	I	60	29.4	1	11.7191	14.37	FN	0.9999	TP	16.44	21634.6	10.5	39008.2	0.988826	TP
PAPA 1339	Ovarian cancer	I	66	52.87	1	6.1503	2176.6	TP	1	TP	12491.5	8216.81	28.1	32564.7	0.999941	TP
PAPA 1342	Ovarian cancer	III	57	21.31	1	4.7676	379.12	TP	1	TP	72.26	14540.9	10.5	111279	1	TP
PAPA 1343	Ovarian cancer	III	74	89.38	1	2.0855	176.09	TP	0.9984	TP	54.16	7063.57	10.5	110049	1	TP
PAPA 1344	Ovarian cancer	III	59	17.07	1	0.0232	265.09	TP	0.9995	TP	35.19	13539.2	10.5	22792.9	1	TP
PAPA 1345	Ovarian cancer	III	61	39.86	1	1.9963	56.83	TP	0.9049	TP	16.44	92710.6	10.5	62694.9	1	TP
PAPA 1346	Ovarian cancer	III	59	42.94	1	15.6235	918.76	TP	1	TP	151.45	4113.46	23.84	71610.7	1	TP
PAPA 1347	Ovarian cancer	I	47	30.11	1	0.1755	535.16	TP	1	TP	1275.52	90918.9	47.26	92871	1	TP
PAPA 1348	Ovarian cancer	III	72	47.69	1	0.1943	549.33	TP	1	TP	27.84	4113.46	32.24	78862	1	TP
PAPA 1349	Ovarian cancer	III	64	24.47	1	6.3765	2235.26	TP	1	TP	87.17	16014.5	16.72	74835	1	TP
PAPA 1350	Ovarian cancer	II	58	5.73	1	0.0455	7.39	FN	0.2305	FN	16.44	4113.46	10.5	303759	1	TP
PAPA 1353	Ovarian cancer	I	55	6.55	1	0.0286	24.82	FN	0.3516	TP	42.39	4113.46	10.5	58267	1	TP
PAPA 1354	Ovarian cancer	I	57	22.83	1	0.7377	5.58	FN	0.3421	TP	16.44	4113.46	10.5	187829	1	TP
PAPA 1355	Ovarian cancer	III	60	64.51	1	1.8827	30.48	FN	0.7742	TP	16.44	48893.3	10.5	241440	1	TP
PAPA 1356	Ovarian cancer	II	49	13.71	1	0.0524	1469.45	TP	1	TP	62.26	16014.5	20.33	140146	1	TP
PAPA 1357	Ovarian cancer	III	60	19.81	1	0.0264	1428.31	TP	1	TP	37.9	17932.1	11	111737	1	TP
