# Supplementary material for: Multi-analyte approach combining cfDNA sequencing and protein testing for early ovarian cancer detection
Source: iScience. 2025 May 8;28(6):112617. doi: 10.1016/j.isci.2025.112617 (PMC12152359; doi:10.1016/j.isci.2025.112617)
Supplement: Table S9. Utilizing 5-fold cross-validation and sklearn to determine the optimal variable combination, related to Figure 4 [file mmc5.xlsx]

## Sheet: Sheet1
Table S9. Utilizing 5-fold cross-validation and sklearn to determine the optimal variable combination. Related to Figure 4.
Variables	Inslusion of ctDNA+CA125	Accuracy	F1 score	AUC
CA125+ HE4+ ctDNA+ PRL+ IL-6+ CA 19-9	Yes	0.9458	0.9099	0.9745
CA125+ HE4+ ctDNA+ PRL+ IL-6+ CA 19-9+ Age+ cfDNA	Yes	0.9458	0.9096	0.9721
CA125+ HE4+ ctDNA+ PRL+ IL-6+ CA 19-9+ Age	Yes	0.9458	0.9087	0.9781
CA125+ ctDNA	Yes	0.9051	0.8276	0.9516
CA125+ HE4+ ctDNA+ PRL+ IL-6+ CA 19-9+ Age+ AFP+ cfDNA	Yes	0.9424	0.9048	0.9613
CA125+ HE4+ ctDNA+ PRL+ IL-6+ CA 19-9+ Age+ AFP	Yes	0.9424	0.9039	0.9663
CA125+ HE4+ ctDNA+ PRL+ IL-6+ CA 19-9+ AFP	Yes	0.9424	0.9039	0.9637
CA125+ HE4+ ctDNA+ PRL+ IL-6+ Age	Yes	0.9424	0.9036	0.9755
HE4+ ctDNA+ PRL+ IL-6+ CA 19-9+ Age	No	0.9424	0.9033	0.9757
CA125+ HE4+ ctDNA+ PRL+ IL-6+ AFP	Yes	0.9424	0.9033	0.9624
HE4+ ctDNA+ PRL+ IL-6+ CA 19-9+ Age+ AFP	No	0.9424	0.9017	0.9644
CA125+ HE4+ ctDNA+ PRL+ IL-6	Yes	0.939	0.8999	0.9729
CA125+ HE4+ PRL+ IL-6	No	0.939	0.8993	0.96
CA125+ HE4+ PRL+ IL-6+ AFP	No	0.939	0.8993	0.9492
CA125+ HE4+ ctDNA+ PRL+ IL-6+ CA 19-9+ cfDNA	Yes	0.939	0.8988	0.9673
CA125+ HE4+ ctDNA+ PRL+ IL-6+ CA 19-9+ AFP+ cfDNA	Yes	0.939	0.8988	0.9581
CA125+ HE4+ ctDNA+ PRL+ IL-6+ Age+ cfDNA	Yes	0.939	0.8985	0.9692
HE4+ ctDNA+ PRL+ IL-6+ CA 19-9+ Age+ cfDNA	No	0.939	0.8982	0.9673
CA125+ HE4+ ctDNA+ PRL+ IL-6+ Age+ AFP	Yes	0.939	0.8982	0.9645
CA125+ HE4+ ctDNA+ PRL+ IL-6+ AFP+ cfDNA	Yes	0.939	0.8982	0.9563
CA125+ ctDNA+ PRL+ IL-6+ CA 19-9	Yes	0.939	0.8979	0.97
CA125+ HE4+ ctDNA+ PRL+ CA 19-9+ CEA+ Age	Yes	0.939	0.8979	0.9612
CA125+ ctDNA+ PRL+ IL-6	Yes	0.939	0.897	0.9689
CA125+ HE4+ ctDNA+ PRL+ CA 19-9+ AFP	Yes	0.939	0.8969	0.9554
HE4+ ctDNA+ PRL+ IL-6+ CA 19-9+ Age+ AFP+ cfDNA	No	0.939	0.8966	0.9578
CA125+ ctDNA+ PRL+ IL-6+ Age+ AFP+ cfDNA	Yes	0.939	0.8964	0.9521
CA125+ ctDNA+ PRL+ IL-6+ Age+ AFP	Yes	0.939	0.8961	0.956
HE4+ ctDNA+ PRL+ IL-6+ CA 19-9+ AFP	No	0.939	0.8956	0.961
CA125+ ctDNA+ PRL+ IL-6+ CA 19-9+ AFP	Yes	0.939	0.8953	0.9597
CA125+ HE4+ ctDNA+ PRL+ IL-6+ CA 19-9+ CEA+ Age	Yes	0.9356	0.8943	0.9752
CA125+ HE4+ ctDNA+ PRL+ IL-6+ CA 19-9+ CEA+ Age+ AFP	Yes	0.9356	0.8943	0.965
CA125+ HE4+ PRL+ IL-6+ CA 19-9	No	0.9356	0.8933	0.96
CA125+ HE4+ PRL+ IL-6+ CA 19-9+ AFP	No	0.9356	0.8933	0.95
CA125+ HE4+ PRL+ IL-6+ CEA+ AFP	No	0.9356	0.8932	0.9484
CA125+ HE4+ ctDNA+ PRL+ IL-6+ Age+ AFP+ cfDNA	Yes	0.9356	0.8931	0.9592
CA125+ HE4+ ctDNA+ PRL+ IL-6+ CEA+ AFP	Yes	0.9356	0.8928	0.961
CA125+ ctDNA+ PRL+ IL-6+ CEA	Yes	0.9356	0.8927	0.9671
CA125+ ctDNA+ PRL+ IL-6+ CEA+ Age	Yes	0.9356	0.8927	0.9663
CA125+ ctDNA+ PRL+ IL-6+ CA 19-9+ Age	Yes	0.9356	0.8919	0.9692
CA125+ HE4+ ctDNA+ PRL+ CA 19-9	Yes	0.9356	0.8919	0.9665
CA125+ HE4+ ctDNA+ PRL+ CA 19-9+ CEA	Yes	0.9356	0.8918	0.9625
CA125+ HE4+ ctDNA+ PRL+ CA 19-9+ AFP+ cfDNA	Yes	0.9356	0.8918	0.9475
CA125+ HE4+ ctDNA+ IL-6+ Age	Yes	0.9356	0.8915	0.9692
HE4+ ctDNA+ PRL+ IL-6+ CA 19-9+ CEA+ Age	No	0.9356	0.8913	0.9736
CA125+ ctDNA+ PRL+ IL-6+ CEA+ Age+ AFP	Yes	0.9356	0.8913	0.9566
HE4+ ctDNA+ PRL+ IL-6+ CEA+ AFP	No	0.9356	0.8912	0.9589
CA125+ ctDNA+ PRL+ IL-6+ AFP	Yes	0.9356	0.891	0.9595
HE4+ ctDNA+ PRL+ IL-6+ CA 19-9	No	0.9356	0.8906	0.9729
HE4+ ctDNA+ PRL+ IL-6+ CA 19-9+ AFP+ cfDNA	No	0.9356	0.8906	0.9442
CA125+ HE4+ ctDNA+ PRL+ CA 19-9+ Age	Yes	0.9356	0.8905	0.9636
HE4+ ctDNA+ PRL+ IL-6+ AFP	No	0.9356	0.8905	0.9547
CA125+ HE4+ ctDNA+ PRL+ CA 19-9+ Age+ AFP	Yes	0.9356	0.8905	0.9541
CA125+ HE4+ PRL+ CEA+ AFP	No	0.9356	0.8899	0.9337
CA125+ ctDNA+ PRL+ IL-6+ CEA+ AFP	Yes	0.9356	0.8896	0.9589
CA125+ HE4+ ctDNA+ IL-6+ CEA	Yes	0.9322	0.8895	0.9648
CA125+ HE4+ ctDNA+ IL-6+ CEA+ AFP	Yes	0.9322	0.8895	0.9569
CA125+ HE4+ ctDNA+ PRL+ IL-6+ CEA	Yes	0.9322	0.8892	0.9708
CA125+ HE4+ ctDNA+ IL-6+ CEA+ Age+ AFP	Yes	0.9322	0.8888	0.9622
CA125+ HE4+ ctDNA+ PRL+ CA 19-9+ CEA+ Age+ cfDNA	Yes	0.9322	0.8886	0.9546
CA125+ HE4+ ctDNA+ PRL+ IL-6+ cfDNA	Yes	0.9322	0.8884	0.9652
CA125+ HE4+ ctDNA+ IL-6+ CA 19-9+ CEA	Yes	0.9322	0.8884	0.9474
CA125+ HE4+ ctDNA+ IL-6+ CA 19-9+ CEA+ AFP	Yes	0.9322	0.8884	0.9393
CA125+ HE4+ PRL+ IL-6+ cfDNA	No	0.9322	0.8882	0.9542
CA125+ HE4+ PRL+ IL-6+ CA 19-9+ cfDNA	No	0.9322	0.8882	0.9523
CA125+ HE4+ PRL+ IL-6+ AFP+ cfDNA	No	0.9322	0.8882	0.9442
CA125+ HE4+ PRL+ IL-6+ CA 19-9+ AFP+ cfDNA	No	0.9322	0.8882	0.9436
CA125+ ctDNA+ PRL+ IL-6+ CEA+ cfDNA	Yes	0.9322	0.8879	0.9621
CA125+ ctDNA+ PRL+ IL-6+ CEA+ Age+ cfDNA	Yes	0.9322	0.8879	0.961
CA125+ HE4+ ctDNA+ IL-6	Yes	0.9322	0.8876	0.9656
CA125+ HE4+ ctDNA+ IL-6+ AFP	Yes	0.9322	0.8876	0.9574
HE4+ ctDNA+ PRL+ IL-6+ CEA+ Age	No	0.9322	0.8873	0.9702
HE4+ ctDNA+ PRL+ IL-6+ CEA+ Age+ AFP	No	0.9322	0.8873	0.9613
CA125+ HE4+ ctDNA+ PRL+ IL-6+ CA 19-9+ CEA	Yes	0.9322	0.8871	0.9713
CA125+ ctDNA+ PRL+ IL-6+ cfDNA	Yes	0.9322	0.8871	0.9629
CA125+ HE4+ PRL+ IL-6+ CEA	No	0.9322	0.8869	0.9576
CA125+ HE4+ PRL+ IL-6+ CA 19-9+ CEA	No	0.9322	0.8869	0.9494
CA125+ HE4+ PRL+ IL-6+ CA 19-9+ CEA+ AFP	No	0.9322	0.8869	0.9386
CA125+ ctDNA+ PRL+ IL-6+ CA 19-9+ cfDNA	Yes	0.9322	0.8868	0.9634
CA125+ ctDNA+ PRL+ IL-6+ CA 19-9+ Age+ cfDNA	Yes	0.9322	0.8868	0.9629
CA125+ HE4+ ctDNA+ PRL+ CEA+ Age	Yes	0.9322	0.8868	0.9626
CA125+ HE4+ PRL+ CEA+ Age+ AFP	No	0.9322	0.8868	0.9405
CA125+ HE4+ PRL+ IL-6+ Age+ AFP	No	0.9322	0.8866	0.9552
CA125+ ctDNA+ PRL+ IL-6+ CEA+ Age+ AFP+ cfDNA	Yes	0.9322	0.8865	0.9521
HE4+ ctDNA+ PRL+ IL-6+ CEA	No	0.9322	0.8862	0.9681
CA125+ ctDNA+ PRL+ IL-6+ CA 19-9+ Age+ AFP	Yes	0.9322	0.8859	0.9574
CA125+ HE4+ ctDNA+ PRL+ CA 19-9+ CEA+ AFP	Yes	0.9322	0.8858	0.9525
CA125+ HE4+ ctDNA+ PRL+ CA 19-9+ CEA+ Age+ AFP	Yes	0.9322	0.8858	0.9522
HE4+ ctDNA+ PRL+ IL-6+ Age	No	0.9322	0.8856	0.9681
HE4+ ctDNA+ PRL+ IL-6+ Age+ AFP	No	0.9322	0.8856	0.9581
HE4+ ctDNA+ PRL+ IL-6+ CA 19-9+ cfDNA	No	0.9322	0.8856	0.9534
CA125+ HE4+ ctDNA+ IL-6+ Age+ AFP	Yes	0.9322	0.8854	0.9632
HE4+ ctDNA+ PRL+ IL-6+ Age+ cfDNA	No	0.9322	0.8854	0.9581
CA125+ HE4+ ctDNA+ PRL+ CA 19-9+ Age+ cfDNA	Yes	0.9322	0.8854	0.9564
CA125+ HE4+ PRL+ Age	No	0.9322	0.8854	0.9541
CA125+ HE4+ PRL+ CA 19-9+ Age+ AFP	No	0.9322	0.8854	0.953
CA125+ HE4+ PRL+ Age+ AFP	No	0.9322	0.8854	0.952
CA125+ HE4+ ctDNA+ PRL+ CA 19-9+ Age+ AFP+ cfDNA	Yes	0.9322	0.8854	0.9473
CA125+ ctDNA+ PRL+ IL-6+ Age	Yes	0.9322	0.885	0.9679
CA125+ HE4+ ctDNA+ IL-6+ CEA+ cfDNA	Yes	0.9288	0.885	0.9564
CA125+ HE4+ ctDNA+ IL-6+ CEA+ AFP+ cfDNA	Yes	0.9288	0.885	0.9501
CA125+ HE4+ PRL+ CEA	No	0.9322	0.8849	0.9442
CA125+ HE4+ ctDNA+ PRL+ IL-6+ CA 19-9+ CEA+ Age+ AFP+ cfDNA	Yes	0.9288	0.8849	0.9594
CA125+ HE4+ PRL+ IL-6+ CA 19-9+ Age	No	0.9322	0.8848	0.9694
CA125+ HE4+ PRL+ IL-6+ Age	No	0.9322	0.8848	0.9671
CA125+ HE4+ PRL+ IL-6+ CA 19-9+ Age+ AFP	No	0.9322	0.8848	0.9597
CA125+ ctDNA+ PRL+ IL-6+ CEA+ AFP+ cfDNA	Yes	0.9322	0.8848	0.9547
CA125+ ctDNA+ PRL+ IL-6+ CA 19-9+ CEA	Yes	0.9322	0.8847	0.9687
CA125+ HE4+ PRL+ CA 19-9+ CEA+ Age+ AFP	No	0.9322	0.8843	0.9301
CA125+ HE4+ ctDNA+ PRL+ IL-6+ CEA+ Age	Yes	0.9288	0.8843	0.9745
CA125+ HE4+ ctDNA+ PRL+ IL-6+ CEA+ Age+ AFP	Yes	0.9288	0.8843	0.9647
CA125+ ctDNA+ PRL+ IL-6+ CA 19-9+ AFP+ cfDNA	Yes	0.9322	0.8842	0.9539
CA125+ HE4+ ctDNA+ IL-6+ CEA+ Age+ AFP+ cfDNA	Yes	0.9288	0.8842	0.9545
CA125+ HE4+ ctDNA+ PRL+ IL-6+ CEA+ AFP+ cfDNA	Yes	0.9288	0.8835	0.9547
HE4+ ctDNA+ PRL+ IL-6+ CA 19-9+ CEA+ AFP	No	0.9322	0.8823	0.9602
CA125+ HE4+ PRL+ CEA+ Age+ AFP+ cfDNA	No	0.9288	0.8823	0.9352
CA125+ HE4+ PRL+ CEA+ Age	No	0.9288	0.882	0.952
HE4+ ctDNA+ PRL+ IL-6+ CA 19-9+ CEA+ Age+ cfDNA	No	0.9288	0.8819	0.9657
CA125+ HE4+ ctDNA+ IL-6+ CA 19-9+ AFP	Yes	0.9288	0.8817	0.958
CA125+ HE4+ PRL+ IL-6+ CEA+ Age+ AFP	No	0.9288	0.8817	0.9523
CA125+ ctDNA+ PRL+ CEA+ Age	Yes	0.9322	0.8813	0.9499
CA125+ ctDNA+ PRL+ CEA+ Age+ AFP	Yes	0.9322	0.8813	0.9452
CA125+ HE4+ IL-6	No	0.9288	0.8812	0.9596
CA125+ HE4+ IL-6+ AFP	No	0.9288	0.8812	0.9588
CA125+ ctDNA+ PRL+ IL-6+ CA 19-9+ CEA+ AFP	Yes	0.9322	0.8811	0.9592
CA125+ HE4+ ctDNA+ PRL+ IL-6+ CA 19-9+ CEA+ AFP	Yes	0.9288	0.8811	0.9616
CA125+ ctDNA+ PRL+ IL-6+ AFP+ cfDNA	Yes	0.9288	0.8811	0.9542
CA125+ HE4+ IL-6+ CEA+ AFP	No	0.9288	0.8811	0.9509
CA125+ ctDNA+ PRL+ IL-6+ CA 19-9+ Age+ AFP+ cfDNA	Yes	0.9288	0.8808	0.9518
CA125+ HE4+ PRL+ CEA+ AFP+ cfDNA	No	0.9288	0.8808	0.9287
CA125+ HE4+ ctDNA+ PRL+ CEA	Yes	0.9288	0.8807	0.9618
CA125+ HE4+ ctDNA+ PRL+ CEA+ AFP	Yes	0.9288	0.8807	0.9531
CA125+ HE4+ ctDNA+ PRL+ CEA+ Age+ AFP	Yes	0.9288	0.8807	0.9531
CA125+ HE4+ ctDNA+ IL-6+ CA 19-9+ Age	Yes	0.9288	0.8804	0.9619
CA125+ HE4+ ctDNA+ IL-6+ Age+ cfDNA	Yes	0.9288	0.8804	0.9595
CA125+ HE4+ ctDNA+ PRL+ CA 19-9+ cfDNA	Yes	0.9288	0.8804	0.956
CA125+ HE4+ ctDNA+ IL-6+ Age+ AFP+ cfDNA	Yes	0.9288	0.8804	0.955
HE4+ ctDNA+ PRL+ IL-6+ Age+ AFP+ cfDNA	No	0.9288	0.8804	0.9492
CA125+ HE4+ PRL+ Age+ cfDNA	No	0.9288	0.8804	0.9481
CA125+ HE4+ PRL+ Age+ AFP+ cfDNA	No	0.9288	0.8804	0.946
CA125+ HE4+ PRL+ CA 19-9+ Age+ AFP+ cfDNA	No	0.9288	0.8803	0.9472
CA125+ ctDNA+ PRL+ IL-6+ Age+ cfDNA	Yes	0.9288	0.8799	0.9636
CA125+ HE4+ ctDNA+ PRL+ Age	Yes	0.9288	0.8798	0.9639
CA125+ HE4+ ctDNA+ PRL+ AFP	Yes	0.9288	0.8798	0.9555
CA125+ HE4+ ctDNA+ PRL+ Age+ AFP	Yes	0.9288	0.8798	0.9539
CA125+ HE4+ ctDNA+ PRL+ IL-6+ CEA+ Age+ cfDNA	Yes	0.9254	0.8798	0.9668
CA125+ HE4+ ctDNA+ PRL+ IL-6+ CEA+ Age+ AFP+ cfDNA	Yes	0.9254	0.8798	0.9592
CA125+ HE4+ PRL+ IL-6+ CA 19-9+ Age+ cfDNA	No	0.9288	0.8797	0.9615
CA125+ HE4+ PRL+ IL-6+ CA 19-9+ Age+ AFP+ cfDNA	No	0.9288	0.8797	0.9555
CA125+ HE4+ PRL+ IL-6+ CA 19-9+ CEA+ Age	No	0.9288	0.8797	0.9542
CA125+ HE4+ PRL+ IL-6+ CA 19-9+ CEA+ Age+ AFP	No	0.9288	0.8797	0.9447
CA125+ HE4+ ctDNA+ IL-6+ CA 19-9+ Age+ AFP	Yes	0.9288	0.8795	0.9619
CA125+ PRL+ IL-6+ Age	No	0.9288	0.8795	0.9584
CA125+ HE4+ PRL	No	0.9288	0.8795	0.9492
CA125+ PRL+ IL-6+ Age+ AFP	No	0.9288	0.8795	0.9455
CA125+ PRL+ IL-6	No	0.9288	0.8794	0.9597
CA125+ PRL+ IL-6+ AFP	No	0.9288	0.8794	0.9495
HE4+ ctDNA+ PRL+ IL-6	No	0.9288	0.8792	0.9652
HE4+ ctDNA+ PRL+ IL-6+ AFP+ cfDNA	No	0.9288	0.8791	0.9373
CA125+ HE4+ ctDNA+ IL-6+ CA 19-9+ CEA+ cfDNA	Yes	0.9254	0.879	0.9374
CA125+ HE4+ ctDNA+ IL-6+ CA 19-9+ CEA+ AFP+ cfDNA	Yes	0.9254	0.879	0.9309
CA125+ PRL+ IL-6+ CEA	No	0.9288	0.8789	0.9547
CA125+ PRL+ IL-6+ CEA+ AFP	No	0.9288	0.8789	0.9452
CA125+ HE4+ ctDNA+ PRL+ IL-6+ CA 19-9+ CEA+ Age+ cfDNA	Yes	0.9254	0.8789	0.97
CA125+ HE4+ PRL+ CA 19-9	No	0.9288	0.8787	0.948
CA125+ ctDNA+ IL-6+ CEA+ AFP	Yes	0.9288	0.8785	0.9586
CA125+ PRL+ IL-6+ CA 19-9+ CEA	No	0.9288	0.878	0.9547
CA125+ PRL+ IL-6+ CA 19-9+ CEA+ AFP	No	0.9288	0.878	0.9444
CA125+ HE4+ ctDNA+ IL-6+ CEA+ Age	Yes	0.9254	0.8777	0.9722
CA125+ HE4+ ctDNA+ IL-6+ CA 19-9+ CEA+ Age	Yes	0.9254	0.8777	0.9537
CA125+ HE4+ ctDNA+ IL-6+ CA 19-9+ CEA+ Age+ AFP	Yes	0.9254	0.8777	0.9448
CA125+ HE4+ PRL+ IL-6+ CEA+ cfDNA	No	0.9254	0.8776	0.9518
CA125+ HE4+ PRL+ IL-6+ CEA+ AFP+ cfDNA	No	0.9254	0.8776	0.9429
CA125+ HE4+ PRL+ IL-6+ CA 19-9+ CEA+ cfDNA	No	0.9254	0.8776	0.9413
CA125+ HE4+ PRL+ IL-6+ CA 19-9+ CEA+ AFP+ cfDNA	No	0.9254	0.8776	0.9329
CA125+ HE4+ PRL+ CA 19-9+ CEA	No	0.9288	0.8775	0.9359
CA125+ HE4+ ctDNA+ PRL+ CEA+ Age+ cfDNA	Yes	0.9254	0.8775	0.956
HE4+ ctDNA+ PRL+ IL-6+ CA 19-9+ CEA	No	0.9288	0.8774	0.9702
HE4+ ctDNA+ PRL+ IL-6+ CA 19-9+ CEA+ Age+ AFP	No	0.9288	0.8774	0.9647
CA125+ HE4+ PRL+ IL-6+ CEA+ Age+ AFP+ cfDNA	No	0.9254	0.8771	0.9481
CA125+ HE4+ PRL+ CA 19-9+ AFP	No	0.9288	0.8769	0.9467
HE4+ ctDNA+ PRL+ IL-6+ CEA+ Age+ cfDNA	No	0.9254	0.8768	0.9597
CA125+ HE4+ PRL+ IL-6+ Age+ AFP+ cfDNA	No	0.9254	0.8767	0.951
CA125+ ctDNA+ PRL+ IL-6+ CA 19-9+ CEA+ Age	Yes	0.9288	0.8766	0.9687
CA125+ HE4+ ctDNA+ IL-6+ CA 19-9	Yes	0.9254	0.8766	0.9593
CA125+ HE4+ ctDNA+ PRL+ CA 19-9+ CEA+ AFP+ cfDNA	Yes	0.9254	0.8766	0.9465
CA125+ HE4+ ctDNA+ PRL+ CA 19-9+ CEA+ Age+ AFP+ cfDNA	Yes	0.9254	0.8766	0.9465
CA125+ HE4+ ctDNA+ PRL+ CA 19-9+ CEA+ cfDNA	Yes	0.9254	0.8762	0.9547
CA125+ HE4+ ctDNA+ IL-6+ cfDNA	Yes	0.9254	0.8762	0.9529
CA125+ HE4+ ctDNA+ IL-6+ AFP+ cfDNA	Yes	0.9254	0.8762	0.9469
CA125+ HE4+ IL-6+ CEA	No	0.9254	0.8761	0.9585
CA125+ ctDNA+ PRL+ CA 19-9+ CEA+ Age	Yes	0.9288	0.876	0.9525
CA125+ ctDNA+ PRL+ CA 19-9+ CEA+ Age+ AFP	Yes	0.9288	0.876	0.9433
CA125+ HE4+ PRL+ CA 19-9+ Age	No	0.9254	0.8756	0.9554
CA125+ HE4+ IL-6+ CA 19-9+ AFP	No	0.9254	0.8753	0.9504
CA125+ HE4+ IL-6+ CA 19-9	No	0.9254	0.8753	0.9503
CA125+ ctDNA+ PRL+ IL-6+ CA 19-9+ CEA+ Age+ AFP	Yes	0.9288	0.8752	0.9574
HE4+ ctDNA+ PRL	No	0.9288	0.8751	0.9478
HE4+ ctDNA+ PRL+ IL-6+ CEA+ AFP+ cfDNA	No	0.9254	0.8751	0.945
CA125+ HE4+ PRL+ CA 19-9+ CEA+ Age+ AFP+ cfDNA	No	0.9254	0.875	0.9277
CA125+ HE4+ PRL+ IL-6+ CEA+ Age	No	0.9254	0.8749	0.9652
CA125+ HE4+ PRL+ IL-6+ Age+ cfDNA	No	0.9254	0.8749	0.9602
CA125+ HE4+ ctDNA+ PRL	Yes	0.9254	0.8748	0.9652
CA125+ HE4+ ctDNA+ PRL+ Age+ cfDNA	Yes	0.9254	0.8747	0.9581
CA125+ HE4+ ctDNA+ PRL+ Age+ AFP+ cfDNA	Yes	0.9254	0.8747	0.9484
CA125+ HE4+ ctDNA+ PRL+ AFP+ cfDNA	Yes	0.9254	0.8747	0.9471
CA125+ HE4+ PRL+ CA 19-9+ CEA+ Age	No	0.9254	0.8745	0.9435
CA125+ HE4+ ctDNA+ IL-6+ CA 19-9+ Age+ AFP+ cfDNA	Yes	0.9254	0.8744	0.9527
HE4+ PRL+ IL-6+ Age+ cfDNA	No	0.9254	0.8744	0.9391
CA125+ ctDNA+ IL-6+ CEA+ Age+ AFP	Yes	0.9254	0.8742	0.9578
CA125+ PRL+ IL-6+ CEA+ cfDNA	No	0.9254	0.8741	0.95
HE4+ ctDNA+ PRL+ IL-6+ cfDNA	No	0.9254	0.8741	0.9463
CA125+ PRL+ IL-6+ CEA+ AFP+ cfDNA	No	0.9254	0.8741	0.941
CA125+ PRL+ IL-6+ CA 19-9	No	0.9254	0.874	0.9618
CA125+ PRL+ IL-6+ CA 19-9+ AFP	No	0.9254	0.874	0.9518
CA125+ HE4+ ctDNA+ PRL+ IL-6+ CEA+ cfDNA	Yes	0.922	0.8738	0.9639
CA125+ ctDNA+ IL-6+ CEA+ AFP+ cfDNA	Yes	0.9254	0.8737	0.9528
CA125+ HE4+ PRL+ CA 19-9+ cfDNA	No	0.9254	0.8737	0.9394
HE4+ PRL+ IL-6+ CEA+ Age	No	0.9254	0.8734	0.9591
HE4+ PRL+ IL-6+ CEA+ Age+ AFP	No	0.9254	0.8734	0.9478
HE4+ PRL+ IL-6+ Age	No	0.9254	0.8732	0.9578
HE4+ PRL+ IL-6+ Age+ AFP	No	0.9254	0.8732	0.956
CA125+ HE4+ ctDNA+ IL-6+ CEA+ Age+ cfDNA	Yes	0.922	0.8732	0.964
CA125+ HE4+ ctDNA+ IL-6+ CA 19-9+ CEA+ Age+ cfDNA	Yes	0.922	0.8732	0.944
CA125+ HE4+ ctDNA+ IL-6+ CA 19-9+ CEA+ Age+ AFP+ cfDNA	Yes	0.922	0.8732	0.9351
HE4+ ctDNA+ PRL+ IL-6+ CA 19-9+ CEA+ AFP+ cfDNA	No	0.9254	0.873	0.9434
CA125+ PRL+ IL-6+ CEA+ Age	No	0.9254	0.8729	0.955
CA125+ PRL+ IL-6+ CEA+ Age+ AFP	No	0.9254	0.8729	0.9429
CA125+ HE4+ PRL+ AFP	No	0.9254	0.8727	0.9468
CA125+ ctDNA+ IL-6+ CA 19-9+ CEA+ AFP	Yes	0.9254	0.8724	0.9413
HE4+ ctDNA+ PRL+ CA 19-9+ AFP	No	0.9254	0.8723	0.9528
CA125+ HE4+ PRL+ CA 19-9+ AFP+ cfDNA	No	0.9254	0.8719	0.9373
HE4+ ctDNA+ IL-6+ CA 19-9+ Age+ AFP	No	0.9254	0.8717	0.9558
CA125+ PRL+ IL-6+ CA 19-9+ CEA+ Age	No	0.9254	0.8717	0.9544
CA125+ HE4+ ctDNA+ PRL+ IL-6+ CA 19-9+ CEA+ cfDNA	Yes	0.922	0.8717	0.9642
CA125+ HE4+ ctDNA+ PRL+ IL-6+ CA 19-9+ CEA+ AFP+ cfDNA	Yes	0.922	0.8717	0.9555
CA125+ ctDNA+ PRL+ CEA	Yes	0.9254	0.8715	0.9557
CA125+ ctDNA+ PRL+ CEA+ AFP	Yes	0.9254	0.8715	0.9489
CA125+ ctDNA+ PRL+ CEA+ cfDNA	Yes	0.9254	0.8715	0.9478
CA125+ ctDNA+ PRL+ CEA+ Age+ cfDNA	Yes	0.9254	0.8715	0.9439
CA125+ ctDNA+ PRL+ CEA+ AFP+ cfDNA	Yes	0.9254	0.8715	0.9423
CA125+ ctDNA+ PRL+ CEA+ Age+ AFP+ cfDNA	Yes	0.9254	0.8715	0.9384
CA125+ ctDNA+ PRL+ CA 19-9+ AFP	Yes	0.9254	0.8714	0.9523
CA125+ ctDNA+ PRL+ CA 19-9+ Age+ AFP	Yes	0.9254	0.8714	0.9459
CA125+ HE4+ ctDNA+ PRL+ CEA+ cfDNA	Yes	0.922	0.8714	0.9544
CA125+ HE4+ ctDNA+ PRL+ CEA+ Age+ AFP+ cfDNA	Yes	0.922	0.8714	0.9476
CA125+ HE4+ ctDNA+ PRL+ CEA+ AFP+ cfDNA	Yes	0.922	0.8714	0.9471
CA125+ ctDNA+ PRL+ IL-6+ CA 19-9+ CEA+ AFP+ cfDNA	Yes	0.9254	0.8713	0.9539
CA125+ ctDNA+ PRL+ IL-6+ CA 19-9+ CEA+ Age+ AFP+ cfDNA	Yes	0.9254	0.8713	0.9529
CA125+ HE4+ IL-6+ CEA+ Age+ AFP+ cfDNA	No	0.922	0.8713	0.9543
CA125+ HE4+ PRL+ CEA+ Age+ cfDNA	No	0.922	0.8712	0.9457
HE4+ PRL+ IL-6+ CA 19-9+ CEA+ Age	No	0.9254	0.8711	0.9591
CA125+ HE4+ PRL+ CA 19-9+ CEA+ AFP	No	0.9254	0.8708	0.9233
CA125+ ctDNA+ IL-6+ Age	Yes	0.9254	0.8706	0.9662
CA125+ ctDNA+ IL-6	Yes	0.9254	0.8706	0.9636
CA125+ HE4+ IL-6+ CA 19-9+ CEA+ AFP	No	0.922	0.8706	0.9351
CA125+ HE4+ PRL+ CA 19-9+ Age+ cfDNA	No	0.922	0.8705	0.9477
CA125+ HE4+ PRL+ IL-6+ CEA+ Age+ cfDNA	No	0.922	0.8704	0.9602
CA125+ HE4+ PRL+ IL-6+ CA 19-9+ CEA+ Age+ cfDNA	No	0.922	0.8704	0.9486
CA125+ HE4+ PRL+ IL-6+ CA 19-9+ CEA+ Age+ AFP+ cfDNA	No	0.922	0.8704	0.9394
HE4+ ctDNA+ PRL+ CEA+ Age+ AFP	No	0.9254	0.8703	0.9397
HE4+ ctDNA+ PRL+ cfDNA	No	0.9254	0.8703	0.9373
CA125+ HE4+ ctDNA+ IL-6+ CA 19-9+ AFP+ cfDNA	Yes	0.922	0.8702	0.944
HE4+ ctDNA+ PRL+ IL-6+ CEA+ Age+ AFP+ cfDNA	No	0.922	0.8701	0.9526
HE4+ ctDNA+ PRL+ IL-6+ CEA+ cfDNA	No	0.922	0.8701	0.9492
HE4+ ctDNA+ IL-6+ CA 19-9+ CEA+ Age	No	0.922	0.87	0.9624
CA125+ HE4+ IL-6+ AFP+ cfDNA	No	0.922	0.8698	0.949
CA125+ HE4+ IL-6+ cfDNA	No	0.922	0.8698	0.9438
CA125+ HE4+ ctDNA+ PRL+ cfDNA	Yes	0.922	0.8697	0.9555
CA125+ HE4+ IL-6+ CEA+ Age	No	0.922	0.8696	0.964
CA125+ HE4+ IL-6+ CEA+ Age+ AFP	No	0.922	0.8696	0.9624
CA125+ PRL+ IL-6+ cfDNA	No	0.922	0.8695	0.9539
CA125+ PRL+ IL-6+ AFP+ cfDNA	No	0.922	0.8695	0.9439
HE4+ ctDNA+ PRL+ Age	No	0.9254	0.8694	0.9476
HE4+ ctDNA+ PRL+ Age+ AFP	No	0.9254	0.8694	0.9386
HE4+ ctDNA+ PRL+ AFP	No	0.9254	0.8694	0.9378
CA125+ ctDNA+ IL-6+ CEA+ Age+ AFP+ cfDNA	Yes	0.922	0.8694	0.9515
CA125+ HE4+ PRL+ CEA+ cfDNA	No	0.922	0.8694	0.9368
CA125+ HE4+ IL-6+ Age+ AFP+ cfDNA	No	0.922	0.8693	0.9527
CA125+ HE4+ ctDNA+ IL-6+ CA 19-9+ Age+ cfDNA	Yes	0.922	0.8693	0.9516
CA125+ ctDNA+ IL-6+ CEA+ Age	Yes	0.922	0.8691	0.9696
CA125+ HE4+ IL-6+ Age+ AFP	No	0.922	0.869	0.9619
CA125+ ctDNA+ IL-6+ CEA	Yes	0.922	0.8689	0.9673
HE4+ ctDNA+ IL-6+ AFP	No	0.922	0.8688	0.948
HE4+ PRL+ IL-6+ CEA+ Age+ cfDNA	No	0.922	0.8688	0.9394
HE4+ PRL+ IL-6+ CEA+ Age+ AFP+ cfDNA	No	0.922	0.8688	0.9336
HE4+ PRL+ IL-6+ Age+ AFP+ cfDNA	No	0.922	0.8684	0.9378
CA125+ HE4+ PRL+ CA 19-9+ CEA+ cfDNA	No	0.922	0.8684	0.9286
CA125+ PRL+ IL-6+ CA 19-9+ Age	No	0.922	0.8681	0.9608
CA125+ PRL+ IL-6+ CEA+ Age+ cfDNA	No	0.922	0.8681	0.9503
CA125+ PRL+ IL-6+ CA 19-9+ Age+ AFP	No	0.922	0.8681	0.9487
CA125+ PRL+ IL-6+ CA 19-9+ CEA+ AFP+ cfDNA	No	0.922	0.8681	0.9394
CA125+ PRL+ IL-6+ CEA+ Age+ AFP+ cfDNA	No	0.922	0.8681	0.9379
HE4+ ctDNA+ PRL+ IL-6+ CA 19-9+ CEA+ Age+ AFP+ cfDNA	No	0.922	0.868	0.9578
HE4+ ctDNA+ PRL+ IL-6+ CA 19-9+ CEA+ cfDNA	No	0.922	0.868	0.9505
CA125+ ctDNA+ IL-6+ CA 19-9+ CEA	Yes	0.922	0.868	0.9499
CA125+ ctDNA+ IL-6+ CA 19-9+ CEA+ Age+ AFP	Yes	0.922	0.868	0.9418
CA125+ HE4+ PRL+ cfDNA	No	0.922	0.8677	0.9402
HE4+ ctDNA+ PRL+ CA 19-9+ Age+ AFP+ cfDNA	No	0.922	0.8675	0.9477
CA125+ PRL+ IL-6+ CA 19-9+ CEA+ Age+ AFP	No	0.922	0.8672	0.9415
CA125+ ctDNA+ PRL+ IL-6+ CA 19-9+ CEA+ Age+ cfDNA	Yes	0.922	0.8667	0.9629
CA125+ ctDNA+ PRL+ IL-6+ CA 19-9+ CEA+ cfDNA	Yes	0.922	0.8667	0.9626
HE4+ ctDNA+ IL-6+ CA 19-9+ Age+ AFP+ cfDNA	No	0.922	0.8666	0.945
CA125+ ctDNA+ PRL+ CA 19-9	Yes	0.922	0.8665	0.962
CA125+ ctDNA+ PRL+ CA 19-9+ Age	Yes	0.922	0.8665	0.9557
CA125+ HE4+ ctDNA+ Age+ AFP	Yes	0.922	0.8663	0.9533
CA125+ HE4+ ctDNA+ CA 19-9+ AFP	Yes	0.922	0.8663	0.9421
CA125+ ctDNA+ PRL+ CA 19-9+ Age+ AFP+ cfDNA	Yes	0.922	0.8663	0.9388
CA125+ ctDNA+ PRL+ CA 19-9+ CEA	Yes	0.922	0.8662	0.9578
CA125+ ctDNA+ PRL+ CA 19-9+ CEA+ AFP	Yes	0.922	0.8662	0.9497
CA125+ ctDNA+ PRL+ CA 19-9+ CEA+ cfDNA	Yes	0.922	0.8662	0.9483
CA125+ ctDNA+ PRL+ CA 19-9+ CEA+ Age+ cfDNA	Yes	0.922	0.8662	0.9441
CA125+ ctDNA+ PRL+ CA 19-9+ CEA+ AFP+ cfDNA	Yes	0.922	0.8662	0.9412
CA125+ ctDNA+ PRL+ CA 19-9+ CEA+ Age+ AFP+ cfDNA	Yes	0.922	0.8662	0.9381
HE4+ PRL+ IL-6	No	0.922	0.8661	0.9494
HE4+ ctDNA+ PRL+ CA 19-9	No	0.922	0.866	0.963
HE4+ ctDNA+ PRL+ CA 19-9+ Age	No	0.922	0.866	0.9604
HE4+ PRL+ IL-6+ CA 19-9+ CEA+ Age+ AFP	No	0.922	0.866	0.9528
HE4+ ctDNA+ PRL+ CA 19-9+ Age+ AFP	No	0.922	0.866	0.9514
CA125+ ctDNA+ IL-6+ Age+ cfDNA	Yes	0.922	0.8656	0.9599
CA125+ ctDNA+ IL-6+ CA 19-9	Yes	0.922	0.8656	0.9567
CA125+ HE4+ IL-6+ CEA+ AFP+ cfDNA	No	0.9186	0.8655	0.9432
CA125+ HE4+ IL-6+ CA 19-9+ CEA	No	0.9186	0.8655	0.939
CA125+ HE4+ ctDNA+ IL-6+ CA 19-9+ cfDNA	Yes	0.9186	0.8652	0.9432
CA125+ HE4+ PRL+ CA 19-9+ CEA+ Age+ cfDNA	No	0.9186	0.8652	0.9375
CA125+ HE4+ IL-6+ CEA+ Age+ cfDNA	No	0.9186	0.865	0.9545
HE4+ ctDNA+ IL-6+ CA 19-9+ AFP	No	0.9186	0.8649	0.9536
CA125+ ctDNA+ IL-6+ AFP	Yes	0.922	0.8646	0.9533
CA125+ ctDNA+ IL-6+ Age+ AFP	Yes	0.922	0.8646	0.952
HE4+ ctDNA+ PRL+ Age+ AFP+ cfDNA	No	0.922	0.8646	0.9318
HE4+ ctDNA+ PRL+ AFP+ cfDNA	No	0.922	0.8646	0.9305
CA125+ ctDNA+ IL-6+ CEA+ Age+ cfDNA	Yes	0.9186	0.8643	0.9607
HE4+ ctDNA+ IL-6+ CA 19-9+ CEA	No	0.9186	0.8643	0.955
HE4+ ctDNA+ IL-6+ Age+ AFP	No	0.922	0.8641	0.9522
CA125+ ctDNA+ IL-6+ CEA+ cfDNA	Yes	0.9186	0.8641	0.9602
CA125+ PRL+ IL-6+ CA 19-9+ cfDNA	No	0.9186	0.8641	0.955
CA125+ PRL+ IL-6+ CA 19-9+ AFP+ cfDNA	No	0.9186	0.8641	0.9458
CA125+ ctDNA+ PRL	Yes	0.922	0.8639	0.9577
CA125+ ctDNA+ PRL+ Age	Yes	0.922	0.8639	0.9485
CA125+ ctDNA+ PRL+ AFP	Yes	0.922	0.8639	0.9477
CA125+ ctDNA+ PRL+ Age+ AFP	Yes	0.922	0.8639	0.9411
CA125+ HE4+ IL-6+ CA 19-9+ AFP+ cfDNA	No	0.9186	0.8638	0.9422
CA125+ HE4+ IL-6+ CA 19-9+ cfDNA	No	0.9186	0.8638	0.9306
HE4+ ctDNA+ IL-6+ CA 19-9+ CEA+ Age+ AFP	No	0.9186	0.8636	0.9574
CA125+ PRL+ IL-6+ Age+ cfDNA	No	0.9186	0.8636	0.9523
CA125+ HE4+ IL-6+ CA 19-9+ CEA+ Age+ AFP	No	0.9186	0.8636	0.9451
CA125+ PRL+ IL-6+ Age+ AFP+ cfDNA	No	0.9186	0.8636	0.9394
HE4+ ctDNA+ PRL+ CEA+ AFP	No	0.922	0.8635	0.9389
CA125+ HE4+ IL-6+ Age	No	0.9186	0.8627	0.9611
HE4+ ctDNA+ PRL+ CEA+ Age	No	0.922	0.8626	0.9476
CA125+ ctDNA+ IL-6+ CA 19-9+ CEA+ AFP+ cfDNA	Yes	0.9186	0.8625	0.9342
CA125+ IL-6+ Age	No	0.9186	0.8618	0.9554
CA125+ IL-6	No	0.9186	0.8618	0.9549
CA125+ IL-6+ AFP	No	0.9186	0.8618	0.9447
HE4+ ctDNA+ PRL+ CEA	No	0.922	0.8616	0.9476
CA125+ ctDNA+ PRL+ CA 19-9+ AFP+ cfDNA	Yes	0.9186	0.8616	0.9433
CA125+ HE4+ PRL+ CA 19-9+ CEA+ AFP+ cfDNA	No	0.9186	0.8616	0.9173
CA125+ ctDNA+ PRL+ CA 19-9+ Age+ cfDNA	Yes	0.9186	0.8615	0.9451
HE4+ PRL+ IL-6+ CEA	No	0.9186	0.8614	0.9507
CA125+ PRL+ IL-6+ CA 19-9+ CEA+ cfDNA	No	0.9186	0.8614	0.9489
HE4+ PRL+ IL-6+ cfDNA	No	0.9186	0.8613	0.9326
CA125+ HE4+ ctDNA+ CA 19-9+ AFP+ cfDNA	Yes	0.9186	0.8613	0.9324
HE4+ ctDNA+ PRL+ CA 19-9+ cfDNA	No	0.9186	0.8612	0.9486
HE4+ ctDNA+ PRL+ CA 19-9+ AFP+ cfDNA	No	0.9186	0.8612	0.9428
CA125+ HE4+ PRL+ AFP+ cfDNA	No	0.9186	0.8609	0.9368
CA125+ ctDNA+ IL-6+ cfDNA	Yes	0.9186	0.8608	0.958
HE4+ ctDNA+ PRL+ CA 19-9+ Age+ cfDNA	No	0.9186	0.8608	0.9546
HE4+ ctDNA+ IL-6+ CA 19-9+ Age	No	0.9186	0.8607	0.9545
CA125+ ctDNA+ IL-6+ CA 19-9+ cfDNA	Yes	0.9186	0.8606	0.9483
CA125+ ctDNA+ IL-6+ CA 19-9+ Age	Yes	0.9186	0.8605	0.9564
CA125+ HE4+ IL-6+ CEA+ cfDNA	No	0.9153	0.8604	0.949
CA125+ HE4+ ctDNA+ Age	Yes	0.9186	0.8599	0.9519
CA125+ ctDNA+ IL-6+ CA 19-9+ AFP	Yes	0.9186	0.8596	0.9467
CA125+ ctDNA+ IL-6+ CA 19-9+ Age+ AFP	Yes	0.9186	0.8596	0.9451
CA125+ ctDNA+ IL-6+ Age+ AFP+ cfDNA	Yes	0.9186	0.8595	0.9478
HE4+ ctDNA+ IL-6	No	0.9153	0.8595	0.9493
HE4+ PRL+ IL-6+ CEA+ AFP	No	0.9186	0.8594	0.9407
HE4+ PRL+ IL-6+ AFP	No	0.9186	0.8594	0.9389
HE4+ ctDNA+ PRL+ CA 19-9+ CEA+ Age	No	0.9186	0.8592	0.9591
HE4+ ctDNA+ PRL+ CA 19-9+ CEA	No	0.9186	0.8592	0.9573
HE4+ ctDNA+ PRL+ CA 19-9+ CEA+ Age+ AFP	No	0.9186	0.8592	0.9506
HE4+ ctDNA+ PRL+ CA 19-9+ CEA+ AFP	No	0.9186	0.8592	0.9494
HE4+ ctDNA+ IL-6+ CA 19-9+ CEA+ Age+ cfDNA	No	0.9153	0.8591	0.9505
HE4+ ctDNA+ IL-6+ Age+ AFP+ cfDNA	No	0.9186	0.859	0.9404
CA125+ HE4+ IL-6+ CA 19-9+ CEA+ Age+ AFP+ cfDNA	No	0.9153	0.859	0.9362
CA125+ ctDNA+ PRL+ Age+ cfDNA	Yes	0.9186	0.8588	0.9417
CA125+ ctDNA+ PRL+ Age+ AFP+ cfDNA	Yes	0.9186	0.8588	0.9359
CA125+ HE4+ ctDNA+ AFP	Yes	0.9186	0.8587	0.9555
CA125+ HE4+ Age	No	0.9186	0.8586	0.9464
HE4+ IL-6+ CA 19-9+ CEA+ Age	No	0.9153	0.8586	0.9508
HE4+ ctDNA+ IL-6+ CEA+ Age	No	0.9153	0.8585	0.9639
HE4+ ctDNA+ IL-6+ CEA+ Age+ AFP	No	0.9153	0.8585	0.9549
CA125+ PRL+ IL-6+ CA 19-9+ Age+ cfDNA	No	0.9153	0.8582	0.9539
CA125+ PRL+ IL-6+ CA 19-9+ Age+ AFP+ cfDNA	No	0.9153	0.8582	0.9429
HE4+ ctDNA+ PRL+ Age+ cfDNA	No	0.9186	0.8578	0.9397
HE4+ PRL+ IL-6+ CA 19-9+ Age+ AFP+ cfDNA	No	0.9153	0.8573	0.9468
HE4+ PRL+ IL-6+ CA 19-9+ Age+ cfDNA	No	0.9153	0.8573	0.9452
CA125+ PRL+ IL-6+ CA 19-9+ CEA+ Age+ AFP+ cfDNA	No	0.9153	0.8573	0.9371
CA125+ HE4+ IL-6+ CA 19-9+ CEA+ Age	No	0.9153	0.8572	0.9461
HE4+ ctDNA+ IL-6+ AFP+ cfDNA	No	0.9153	0.8572	0.9272
CA125+ HE4+ IL-6+ Age+ cfDNA	No	0.9153	0.8569	0.9506
CA125+ ctDNA+ PRL+ CA 19-9+ cfDNA	Yes	0.9153	0.8567	0.9525
CA125+ HE4+ IL-6+ CA 19-9+ Age+ AFP+ cfDNA	No	0.9153	0.8566	0.9445
HE4+ PRL+ IL-6+ CA 19-9+ CEA+ Age+ cfDNA	No	0.9153	0.8566	0.9415
HE4+ PRL+ IL-6+ CA 19-9+ CEA+ Age+ AFP+ cfDNA	No	0.9153	0.8566	0.9399
HE4+ PRL+ IL-6+ CA 19-9+ Age+ AFP	No	0.9153	0.8565	0.9628
CA125+ HE4+ ctDNA+ Age+ AFP+ cfDNA	Yes	0.9153	0.8564	0.9454
HE4+ ctDNA+ IL-6+ CA 19-9	No	0.9119	0.8563	0.9531
HE4+ PRL+ CEA+ Age	No	0.9186	0.8561	0.9317
HE4+ PRL+ IL-6+ CA 19-9+ Age	No	0.9153	0.8561	0.9652
CA125+ HE4+ IL-6+ CA 19-9+ Age+ AFP	No	0.9153	0.8561	0.9532
HE4+ ctDNA+ IL-6+ CA 19-9+ Age+ cfDNA	No	0.9153	0.8556	0.9424
CA125+ ctDNA+ IL-6+ CA 19-9+ Age+ cfDNA	Yes	0.9153	0.8555	0.948
CA125+ HE4+ ctDNA+ CA 19-9+ CEA+ AFP	Yes	0.9153	0.8554	0.929
CA125+ HE4+ ctDNA+ CA 19-9+ CEA	Yes	0.9153	0.8554	0.9253
CA125+ ctDNA+ IL-6+ CA 19-9+ CEA+ Age	Yes	0.9153	0.8553	0.9515
CA125+ PRL+ IL-6+ CA 19-9+ CEA+ Age+ cfDNA	No	0.9153	0.8551	0.9492
CA125+ HE4+ CA 19-9+ Age+ AFP	No	0.9153	0.8551	0.9337
CA125+ HE4+ Age+ AFP	No	0.9153	0.855	0.9465
CA125+ HE4+ ctDNA+ CA 19-9	Yes	0.9153	0.855	0.9408
CA125+ HE4+ ctDNA+ CA 19-9+ CEA+ Age+ AFP	Yes	0.9153	0.855	0.9302
CA125+ HE4+ CA 19-9+ CEA+ Age+ AFP	No	0.9153	0.855	0.924
CA125+ HE4+ IL-6+ CA 19-9+ CEA+ AFP+ cfDNA	No	0.9119	0.855	0.9267
CA125+ HE4+ ctDNA+ CEA+ AFP	Yes	0.9153	0.8549	0.9499
CA125+ HE4+ ctDNA+ CEA	Yes	0.9153	0.8549	0.9462
CA125+ ctDNA+ IL-6+ AFP+ cfDNA	Yes	0.9153	0.8547	0.9486
CA125+ HE4+ ctDNA+ CA 19-9+ CEA+ Age	Yes	0.9153	0.8547	0.927
HE4+ PRL+ IL-6+ AFP+ cfDNA	No	0.9153	0.8546	0.9213
CA125+ IL-6+ Age+ AFP	No	0.9153	0.8545	0.942
HE4+ PRL+ CA 19-9+ Age+ cfDNA	No	0.9153	0.8545	0.9404
HE4+ PRL+ CA 19-9+ Age+ AFP+ cfDNA	No	0.9153	0.8545	0.9401
CA125+ ctDNA+ IL-6+ CA 19-9+ AFP+ cfDNA	Yes	0.9153	0.8545	0.9391
CA125+ ctDNA+ IL-6+ CA 19-9+ Age+ AFP+ cfDNA	Yes	0.9153	0.8545	0.9375
HE4+ ctDNA+ PRL+ CEA+ Age+ AFP+ cfDNA	No	0.9153	0.8544	0.9323
CA125+ HE4+ ctDNA+ CA 19-9+ Age+ AFP	Yes	0.9153	0.8542	0.9415
CA125+ ctDNA+ PRL+ cfDNA	Yes	0.9153	0.8541	0.9483
CA125+ ctDNA+ PRL+ AFP+ cfDNA	Yes	0.9153	0.8541	0.9404
CA125+ HE4+ ctDNA+ AFP+ cfDNA	Yes	0.9153	0.8536	0.9468
HE4+ ctDNA+ IL-6+ CA 19-9+ AFP+ cfDNA	No	0.9119	0.8533	0.932
HE4+ IL-6+ CA 19-9+ CEA+ Age+ AFP	No	0.9119	0.8532	0.9503
HE4+ IL-6+ CA 19-9+ CEA+ Age+ cfDNA	No	0.9119	0.8532	0.9379
CA125+ ctDNA+ IL-6+ CA 19-9+ CEA+ cfDNA	Yes	0.9119	0.8531	0.941
HE4+ ctDNA+ IL-6+ Age	No	0.9153	0.853	0.9509
HE4+ PRL+ CA 19-9+ Age	No	0.9153	0.853	0.9482
HE4+ PRL+ CA 19-9+ CEA+ Age	No	0.9153	0.853	0.944
HE4+ PRL+ CEA+ Age+ AFP	No	0.9186	0.8528	0.9217
HE4+ ctDNA+ IL-6+ CEA	No	0.9119	0.8527	0.9586
HE4+ ctDNA+ IL-6+ CEA+ AFP	No	0.9119	0.8527	0.9512
HE4+ ctDNA+ IL-6+ CA 19-9+ CEA+ Age+ AFP+ cfDNA	No	0.9119	0.8527	0.949
HE4+ ctDNA+ PRL+ CEA+ cfDNA	No	0.9153	0.8524	0.9381
CA125+ HE4+ ctDNA	Yes	0.9153	0.8523	0.9531
CA125+ HE4+ IL-6+ CA 19-9+ CEA+ Age+ cfDNA	No	0.9119	0.8523	0.9364
CA125+ IL-6+ Age+ cfDNA	No	0.9119	0.8519	0.9497
CA125+ IL-6+ cfDNA	No	0.9119	0.8519	0.9494
CA125+ IL-6+ AFP+ cfDNA	No	0.9119	0.8519	0.9399
HE4+ IL-6+ CEA+ Age	No	0.9119	0.8518	0.9515
HE4+ PRL+ IL-6+ CA 19-9+ cfDNA	No	0.9119	0.8517	0.9381
CA125+ HE4+ ctDNA+ CEA+ Age	Yes	0.9119	0.8512	0.9493
CA125+ HE4+ IL-6+ CA 19-9+ Age+ cfDNA	No	0.9119	0.851	0.944
HE4+ ctDNA+ IL-6+ CA 19-9+ CEA+ AFP	No	0.9119	0.8508	0.9484
CA125+ ctDNA+ IL-6+ CA 19-9+ CEA+ Age+ AFP+ cfDNA	Yes	0.9119	0.8505	0.9344
CA125+ IL-6+ CEA+ Age	No	0.9119	0.8503	0.9591
CA125+ HE4+ ctDNA+ CEA+ Age+ AFP	Yes	0.9119	0.8501	0.9525
CA125+ HE4+ ctDNA+ Age+ cfDNA	Yes	0.9119	0.8501	0.9424
CA125+ HE4+ IL-6+ CA 19-9+ Age	No	0.9119	0.85	0.9543
CA125+ HE4+ ctDNA+ CA 19-9+ cfDNA	Yes	0.9119	0.85	0.9282
HE4+ ctDNA+ PRL+ CA 19-9+ CEA+ Age+ cfDNA	No	0.9119	0.8499	0.9514
HE4+ ctDNA+ PRL+ CA 19-9+ CEA+ cfDNA	No	0.9119	0.8499	0.9454
HE4+ ctDNA+ PRL+ CA 19-9+ CEA+ Age+ AFP+ cfDNA	No	0.9119	0.8499	0.943
HE4+ ctDNA+ PRL+ CA 19-9+ CEA+ AFP+ cfDNA	No	0.9119	0.8499	0.9409
CA125+ HE4+ IL-6+ CA 19-9+ CEA+ cfDNA	No	0.9085	0.8499	0.9293
HE4+ PRL+ Age+ AFP+ cfDNA	No	0.9153	0.8497	0.9267
ctDNA+ PRL+ IL-6+ CA 19-9	No	0.9119	0.8496	0.9399
HE4+ PRL+ IL-6+ CA 19-9	No	0.9119	0.8494	0.9552
HE4+ PRL+ IL-6+ CA 19-9+ AFP	No	0.9119	0.8494	0.9518
CA125+ IL-6+ CA 19-9+ Age	No	0.9119	0.8493	0.9502
CA125+ IL-6+ CA 19-9	No	0.9119	0.8493	0.9492
CA125+ IL-6+ CA 19-9+ AFP	No	0.9119	0.8493	0.9403
CA125+ IL-6+ CA 19-9+ Age+ AFP	No	0.9119	0.8493	0.9379
CA125+ IL-6+ CEA+ AFP	No	0.9119	0.8489	0.9489
CA125+ HE4+ AFP	No	0.9119	0.8488	0.9405
CA125+ HE4+ CA 19-9+ Age	No	0.9119	0.8486	0.9347
CA125+ HE4+ CEA+ AFP	No	0.9119	0.8485	0.9376
HE4+ ctDNA+ IL-6+ cfDNA	No	0.9085	0.848	0.9254
HE4+ ctDNA+ IL-6+ Age+ cfDNA	No	0.9119	0.8479	0.939
CA125+ HE4+ ctDNA+ CA 19-9+ Age	Yes	0.9119	0.8478	0.9405
ctDNA+ PRL+ IL-6+ CA 19-9+ AFP	No	0.9119	0.8478	0.9297
HE4+ ctDNA+ IL-6+ CEA+ Age+ cfDNA	No	0.9085	0.8476	0.9531
HE4+ ctDNA+ IL-6+ CEA+ Age+ AFP+ cfDNA	No	0.9085	0.8476	0.9467
HE4+ IL-6+ CA 19-9+ CEA+ Age+ AFP+ cfDNA	No	0.9085	0.8475	0.939
CA125+ PRL	No	0.9119	0.8474	0.9465
CA125+ PRL+ AFP	No	0.9119	0.8474	0.9362
CA125+ HE4+ ctDNA+ cfDNA	Yes	0.9119	0.8472	0.9428
HE4+ PRL+ AFP	No	0.9153	0.8471	0.9247
HE4+ PRL+ CEA	No	0.9153	0.8471	0.9244
HE4+ PRL+ CEA+ AFP	No	0.9153	0.8471	0.9163
ctDNA+ PRL+ IL-6+ CA 19-9+ CEA	No	0.9119	0.8471	0.94
HE4+ PRL+ CEA+ Age+ cfDNA	No	0.9119	0.847	0.9241
HE4+ ctDNA+ PRL+ CEA+ Age+ cfDNA	No	0.9119	0.8467	0.9394
HE4+ ctDNA+ PRL+ CEA+ AFP+ cfDNA	No	0.9119	0.8467	0.9328
CA125+ HE4+ ctDNA+ CEA+ Age+ cfDNA	Yes	0.9085	0.8467	0.9406
HE4+ IL-6+ CEA+ Age+ cfDNA	No	0.9085	0.8464	0.9378
CA125+ HE4+ ctDNA+ CA 19-9+ CEA+ AFP+ cfDNA	Yes	0.9085	0.8462	0.9206
CA125+ HE4+ ctDNA+ CA 19-9+ CEA+ cfDNA	Yes	0.9085	0.8462	0.9148
HE4+ IL-6+ CEA+ Age+ AFP+ cfDNA	No	0.9085	0.8458	0.9399
HE4+ PRL+ IL-6+ CEA+ cfDNA	No	0.9085	0.8458	0.9344
CA125+ HE4+ ctDNA+ CEA+ Age+ AFP+ cfDNA	Yes	0.9085	0.8456	0.9448
CA125+ HE4+ ctDNA+ CEA+ AFP+ cfDNA	Yes	0.9085	0.8456	0.9433
CA125+ HE4+ ctDNA+ CEA+ cfDNA	Yes	0.9085	0.8456	0.9362
CA125+ HE4+ ctDNA+ CA 19-9+ CEA+ Age+ AFP+ cfDNA	Yes	0.9085	0.8456	0.9226
CA125+ IL-6+ CEA+ Age+ cfDNA	No	0.9085	0.8455	0.9526
HE4+ IL-6+ CEA+ Age+ AFP	No	0.9085	0.8455	0.9504
CA125+ ctDNA+ IL-6+ CA 19-9+ CEA+ Age+ cfDNA	Yes	0.9085	0.8454	0.9444
CA125+ HE4+ ctDNA+ CA 19-9+ CEA+ Age+ cfDNA	Yes	0.9085	0.8454	0.9191
ctDNA+ PRL+ IL-6+ CA 19-9+ CEA+ AFP	No	0.9119	0.8453	0.9307
CA125+ HE4+ CEA+ Age+ AFP	No	0.9085	0.8451	0.9454
HE4+ PRL+ CA 19-9+ CEA+ Age+ AFP	No	0.9119	0.8449	0.934
HE4+ ctDNA+ IL-6+ CA 19-9+ cfDNA	No	0.9051	0.8447	0.9302
HE4+ PRL+ CA 19-9	No	0.9119	0.8446	0.9391
HE4+ PRL+ CA 19-9+ AFP	No	0.9119	0.8446	0.9388
CA125+ IL-6+ Age+ AFP+ cfDNA	No	0.9085	0.8446	0.937
HE4+ PRL+ IL-6+ CA 19-9+ AFP+ cfDNA	No	0.9085	0.8446	0.932
ctDNA+ PRL+ IL-6+ CA 19-9+ cfDNA	No	0.9085	0.8446	0.9318
CA125+ HE4+ ctDNA+ CA 19-9+ Age+ AFP+ cfDNA	Yes	0.9085	0.8443	0.9339
HE4+ PRL+ CEA+ Age+ AFP+ cfDNA	No	0.9119	0.8437	0.9207
HE4+ PRL+ CA 19-9+ CEA+ Age+ cfDNA	No	0.9085	0.8437	0.9364
HE4+ PRL+ IL-6+ CEA+ AFP+ cfDNA	No	0.9085	0.8437	0.9239
CA125+ HE4+ CA 19-9+ CEA+ Age	No	0.9085	0.8436	0.9234
ctDNA+ PRL+ IL-6+ Age+ AFP	No	0.9085	0.8434	0.9234
HE4+ ctDNA+ IL-6+ CA 19-9+ CEA+ cfDNA	No	0.9051	0.8431	0.9334
CA125+ HE4+ CEA+ Age	No	0.9085	0.8429	0.9443
CA125+ HE4	No	0.9085	0.8427	0.9384
CA125+ IL-6+ CEA	No	0.9085	0.8426	0.9576
CA125+ IL-6+ CEA+ Age+ AFP	No	0.9085	0.8426	0.9489
HE4+ PRL	No	0.9119	0.8424	0.9276
HE4+ PRL+ AFP+ cfDNA	No	0.9119	0.8424	0.9181
HE4+ PRL+ CA 19-9+ Age+ AFP	No	0.9085	0.842	0.948
CA125+ HE4+ CEA	No	0.9085	0.8418	0.9342
CA125+ IL-6+ CA 19-9+ CEA	No	0.9085	0.8417	0.9434
CA125+ IL-6+ CA 19-9+ CEA+ AFP	No	0.9085	0.8417	0.9358
HE4+ PRL+ Age+ AFP	No	0.9119	0.8414	0.9333
HE4+ ctDNA+ CEA+ Age+ AFP+ cfDNA	No	0.9085	0.8414	0.9249
HE4+ ctDNA+ IL-6+ CEA+ cfDNA	No	0.9051	0.8414	0.936
HE4+ ctDNA+ IL-6+ CEA+ AFP+ cfDNA	No	0.9051	0.8414	0.9347
HE4+ ctDNA+ CA 19-9+ Age+ AFP	No	0.9085	0.8408	0.9327
HE4+ PRL+ IL-6+ CA 19-9+ CEA+ cfDNA	No	0.9051	0.8407	0.936
CA125+ PRL+ Age	No	0.9085	0.8406	0.9367
CA125+ HE4+ CEA+ Age+ AFP+ cfDNA	No	0.9051	0.8406	0.9367
ctDNA+ PRL+ IL-6+ CA 19-9+ CEA+ Age+ AFP	No	0.9085	0.8402	0.9281
HE4+ PRL+ CA 19-9+ AFP+ cfDNA	No	0.9085	0.8398	0.9312
HE4+ PRL+ CA 19-9+ cfDNA	No	0.9085	0.8398	0.928
HE4+ ctDNA+ CEA+ Age+ AFP	No	0.9085	0.8397	0.9317
CA125+ IL-6+ CA 19-9+ cfDNA	No	0.9051	0.8394	0.9426
CA125+ IL-6+ CA 19-9+ AFP+ cfDNA	No	0.9051	0.8394	0.9347
CA125+ HE4+ CA 19-9+ CEA+ Age+ AFP+ cfDNA	No	0.9051	0.8394	0.9171
HE4+ PRL+ Age+ cfDNA	No	0.9085	0.8387	0.9275
CA125+ HE4+ CEA+ Age+ cfDNA	No	0.9051	0.8385	0.9375
HE4+ PRL+ IL-6+ CA 19-9+ CEA	No	0.9051	0.8383	0.9523
HE4+ PRL+ CA 19-9+ CEA	No	0.9085	0.8382	0.9362
HE4+ PRL+ CA 19-9+ CEA+ AFP	No	0.9085	0.8382	0.9257
HE4+ PRL+ CEA+ cfDNA	No	0.9085	0.838	0.9139
HE4+ PRL+ CEA+ AFP+ cfDNA	No	0.9085	0.838	0.9089
CA125+ HE4+ ctDNA+ CA 19-9+ Age+ cfDNA	Yes	0.9051	0.838	0.9315
CA125+ HE4+ Age+ cfDNA	No	0.9051	0.8379	0.9367
CA125+ HE4+ AFP+ cfDNA	No	0.9051	0.8379	0.9329
CA125+ IL-6+ CEA+ cfDNA	No	0.9051	0.8378	0.9515
CA125+ IL-6+ CEA+ Age+ AFP+ cfDNA	No	0.9051	0.8378	0.9436
CA125+ IL-6+ CEA+ AFP+ cfDNA	No	0.9051	0.8378	0.9434
HE4+ PRL+ cfDNA	No	0.9085	0.8377	0.9181
ctDNA+ PRL+ IL-6+ CA 19-9+ CEA+ cfDNA	No	0.9051	0.8373	0.9315
CA125+ HE4+ CA 19-9+ CEA+ AFP	No	0.9051	0.8373	0.9156
HE4+ PRL+ Age	No	0.9085	0.8367	0.9349
CA125+ IL-6+ CA 19-9+ CEA+ Age+ AFP	No	0.9051	0.8367	0.9345
HE4+ IL-6+ Age+ AFP+ cfDNA	No	0.9051	0.8366	0.9201
HE4+ ctDNA+ CA 19-9+ AFP	No	0.9051	0.8362	0.931
ctDNA+ PRL+ IL-6+ AFP	No	0.9051	0.8361	0.9226
HE4+ PRL+ IL-6+ CA 19-9+ CEA+ AFP	No	0.9051	0.8359	0.9428
HE4+ PRL+ CA 19-9+ CEA+ Age+ AFP+ cfDNA	No	0.9051	0.8357	0.9343
ctDNA+ PRL+ IL-6+ CEA+ Age	No	0.9051	0.8355	0.9321
ctDNA+ PRL+ IL-6+ CEA+ Age+ AFP	No	0.9051	0.8355	0.9239
ctDNA+ PRL+ IL-6+ CA 19-9+ CEA+ AFP+ cfDNA	No	0.9051	0.8354	0.9244
ctDNA+ PRL+ IL-6+ CA 19-9+ CEA+ Age	No	0.9051	0.8353	0.9376
ctDNA+ PRL+ IL-6+ CA 19-9+ Age	No	0.9051	0.8353	0.9371
ctDNA+ PRL+ IL-6+ CA 19-9+ Age+ AFP	No	0.9051	0.8353	0.9268
CA125+ PRL+ CA 19-9	No	0.9051	0.8352	0.9496
CA125+ PRL+ CA 19-9+ AFP	No	0.9051	0.8352	0.9475
CA125+ PRL+ CA 19-9+ Age	No	0.9051	0.8352	0.9433
HE4+ ctDNA+ CEA+ Age+ cfDNA	No	0.9051	0.8352	0.922
ctDNA+ PRL+ IL-6+ CEA+ AFP	No	0.9051	0.8348	0.9263
HE4+ ctDNA+ IL-6+ CA 19-9+ CEA+ AFP+ cfDNA	No	0.9017	0.8347	0.9302
CA125+ ctDNA+ AFP	Yes	0.9085	0.8344	0.9532
HE4+ ctDNA+ CA 19-9+ CEA+ Age	No	0.9051	0.8344	0.9317
ctDNA+ PRL+ IL-6+ Age	No	0.9017	0.8343	0.9328
HE4+ IL-6+ CA 19-9+ Age+ cfDNA	No	0.9017	0.8342	0.9221
HE4+ ctDNA+ CA 19-9+ CEA+ Age+ AFP	No	0.9051	0.834	0.9351
HE4+ IL-6+ CA 19-9+ Age+ AFP+ cfDNA	No	0.9017	0.8336	0.9247
CA125+ HE4+ CA 19-9+ Age+ AFP+ cfDNA	No	0.9017	0.8335	0.9255
CA125+ PRL+ Age+ AFP	No	0.9051	0.8334	0.923
CA125+ HE4+ Age+ AFP+ cfDNA	No	0.9017	0.8334	0.9383
HE4+ ctDNA+ CA 19-9+ CEA+ AFP	No	0.9051	0.8333	0.9296
CA125+ HE4+ CA 19-9+ AFP	No	0.9017	0.8332	0.9263
CA125+ IL-6+ CA 19-9+ Age+ cfDNA	No	0.9017	0.8331	0.9423
CA125+ IL-6+ CA 19-9+ Age+ AFP+ cfDNA	No	0.9017	0.8331	0.9326
CA125+ PRL+ CA 19-9+ Age+ AFP	No	0.9051	0.833	0.931
HE4+ ctDNA+ CEA+ Age	No	0.9051	0.833	0.9288
HE4+ IL-6+ CA 19-9+ Age	No	0.9017	0.833	0.9431
HE4+ IL-6+ CA 19-9+ AFP	No	0.9017	0.833	0.9397
HE4+ IL-6+ CA 19-9+ Age+ AFP	No	0.9017	0.8327	0.9434
CA125+ HE4+ CEA+ AFP+ cfDNA	No	0.9017	0.8326	0.9291
CA125+ HE4+ CEA+ cfDNA	No	0.9017	0.8326	0.9234
CA125+ IL-6+ CA 19-9+ CEA+ cfDNA	No	0.9017	0.8319	0.9363
CA125+ IL-6+ CA 19-9+ CEA+ AFP+ cfDNA	No	0.9017	0.8319	0.929
CA125+ IL-6+ CA 19-9+ CEA+ Age+ AFP+ cfDNA	No	0.9017	0.8319	0.9279
HE4+ ctDNA+ CEA+ AFP	No	0.9051	0.8318	0.9294
ctDNA+ PRL+ IL-6	No	0.9017	0.8317	0.9326
CA125+ HE4+ cfDNA	No	0.9017	0.8316	0.9297
HE4+ ctDNA+ CA 19-9+ CEA+ Age+ cfDNA	No	0.9017	0.8314	0.9261
HE4+ ctDNA+ CA 19-9+ AFP+ cfDNA	No	0.9017	0.8314	0.922
ctDNA+ PRL+ IL-6+ Age+ AFP+ cfDNA	No	0.9017	0.8312	0.9163
HE4+ PRL+ IL-6+ CA 19-9+ CEA+ AFP+ cfDNA	No	0.9017	0.8311	0.9265
ctDNA+ PRL+ IL-6+ AFP+ cfDNA	No	0.9017	0.831	0.9173
CA125+ PRL+ CEA	No	0.9017	0.8309	0.9436
CA125+ PRL+ CEA+ Age	No	0.9017	0.8309	0.9386
CA125+ PRL+ cfDNA	No	0.9017	0.8309	0.9365
CA125+ PRL+ CEA+ AFP	No	0.9017	0.8309	0.9339
CA125+ PRL+ AFP+ cfDNA	No	0.9017	0.8309	0.9283
CA125+ PRL+ Age+ cfDNA	No	0.9017	0.8309	0.9259
HE4+ IL-6+ Age+ cfDNA	No	0.9017	0.8309	0.9204
HE4+ ctDNA+ CA 19-9+ CEA+ Age+ AFP+ cfDNA	No	0.9017	0.8306	0.9285
CA125+ HE4+ CA 19-9+ CEA	No	0.9017	0.8306	0.9122
ctDNA+ PRL+ IL-6+ CEA	No	0.9017	0.8304	0.9344
ctDNA+ PRL+ IL-6+ CA 19-9+ AFP+ cfDNA	No	0.9017	0.8303	0.9231
CA125+ ctDNA+ CEA+ AFP	Yes	0.9051	0.8302	0.951
CA125+ ctDNA+ CEA	Yes	0.9051	0.8302	0.9495
ctDNA+ PRL+ IL-6+ CEA+ AFP+ cfDNA	No	0.9017	0.83	0.9202
HE4+ ctDNA+ CA 19-9+ Age+ AFP+ cfDNA	No	0.9017	0.8299	0.9261
HE4+ IL-6+ Age	No	0.9017	0.8298	0.9414
CA125+ IL-6+ CA 19-9+ CEA+ Age	No	0.9017	0.8295	0.9445
HE4+ IL-6+ AFP	No	0.9017	0.8289	0.937
HE4+ IL-6+ Age+ AFP	No	0.9017	0.8286	0.942
CA125+ HE4+ CA 19-9+ CEA+ Age+ cfDNA	No	0.8983	0.8277	0.9153
CA125+ ctDNA+ Age+ AFP	Yes	0.9051	0.8276	0.9511
CA125+ ctDNA+ Age	Yes	0.9051	0.8276	0.9423
HE4+ IL-6+ CA 19-9	No	0.8983	0.8269	0.941
HE4+ PRL+ CA 19-9+ CEA+ cfDNA	No	0.9017	0.8268	0.9238
HE4+ PRL+ CA 19-9+ CEA+ AFP+ cfDNA	No	0.9017	0.8268	0.9191
CA125+ HE4+ CA 19-9	No	0.8983	0.8268	0.9245
ctDNA+ PRL+ IL-6+ cfDNA	No	0.8983	0.8266	0.9276
CA125+ PRL+ CEA+ cfDNA	No	0.8983	0.8264	0.9344
CA125+ PRL+ CEA+ Age+ cfDNA	No	0.8983	0.8264	0.9299
CA125+ PRL+ CEA+ AFP+ cfDNA	No	0.8983	0.8264	0.9271
CA125+ HE4+ CA 19-9+ Age+ cfDNA	No	0.8983	0.8264	0.9255
HE4+ ctDNA	No	0.9017	0.8256	0.9212
CA125+ ctDNA+ CEA+ cfDNA	Yes	0.9017	0.8255	0.9355
CA125+ PRL+ CA 19-9+ CEA	No	0.8983	0.8255	0.9439
CA125+ PRL+ CA 19-9+ cfDNA	No	0.8983	0.8255	0.9391
CA125+ PRL+ CA 19-9+ CEA+ Age	No	0.8983	0.8255	0.9386
CA125+ PRL+ CA 19-9+ Age+ cfDNA	No	0.8983	0.8255	0.9354
CA125+ PRL+ CA 19-9+ AFP+ cfDNA	No	0.8983	0.8255	0.9344
CA125+ PRL+ CA 19-9+ CEA+ AFP	No	0.8983	0.8255	0.9339
CA125+ PRL+ CA 19-9+ CEA+ Age+ cfDNA	No	0.8983	0.8255	0.931
HE4+ ctDNA+ CEA	No	0.9017	0.8251	0.9242
HE4+ ctDNA+ Age+ AFP	No	0.9017	0.8251	0.924
HE4+ ctDNA+ AFP	No	0.9017	0.8251	0.922
CA125+ IL-6+ CA 19-9+ CEA+ Age+ cfDNA	No	0.8983	0.8247	0.9369
CA125+ ctDNA+ AFP+ cfDNA	Yes	0.9017	0.8246	0.9439
HE4+ IL-6+ AFP+ cfDNA	No	0.8983	0.8241	0.9172
CA125+ PRL+ CEA+ Age+ AFP	No	0.8983	0.8238	0.926
CA125+ PRL+ Age+ AFP+ cfDNA	No	0.8983	0.8238	0.9151
CA125+ PRL+ CA 19-9+ Age+ AFP+ cfDNA	No	0.8983	0.8233	0.9233
ctDNA+ PRL+ IL-6+ CA 19-9+ CEA+ Age+ AFP+ cfDNA	No	0.8983	0.8232	0.9199
ctDNA+ PRL+ IL-6+ CA 19-9+ Age+ cfDNA	No	0.8983	0.8231	0.9297
ctDNA+ PRL+ IL-6+ CA 19-9+ Age+ AFP+ cfDNA	No	0.8983	0.8231	0.9202
HE4+ IL-6+ CEA	No	0.8983	0.8229	0.947
HE4+ IL-6+ CEA+ AFP	No	0.8983	0.8229	0.9467
HE4+ IL-6	No	0.8983	0.8229	0.9372
ctDNA+ IL-6+ CA 19-9+ CEA+ Age+ AFP	No	0.8983	0.8228	0.9063
HE4+ ctDNA+ CA 19-9+ CEA	No	0.8983	0.8227	0.927
HE4+ ctDNA+ CEA+ AFP+ cfDNA	No	0.8983	0.8226	0.9231
CA125+ ctDNA+ CEA+ Age+ AFP	Yes	0.9017	0.8225	0.945
CA125+ ctDNA+ CEA+ Age	Yes	0.9017	0.8225	0.9441
HE4+ ctDNA+ CA 19-9+ Age	No	0.8983	0.8222	0.9298
HE4+ IL-6+ CA 19-9+ AFP+ cfDNA	No	0.8949	0.8221	0.9202
CA125+ HE4+ CA 19-9+ AFP+ cfDNA	No	0.8949	0.8221	0.9179
HE4+ ctDNA+ CA 19-9	No	0.8983	0.822	0.928
CA125+ HE4+ CA 19-9+ CEA+ AFP+ cfDNA	No	0.8949	0.8215	0.9069
CA125+ ctDNA+ CA 19-9+ CEA+ Age+ AFP	Yes	0.9017	0.8213	0.9262
CA125+ ctDNA+ CA 19-9+ CEA+ Age	Yes	0.9017	0.8213	0.9245
CA125+ ctDNA+ CA 19-9+ AFP	Yes	0.9017	0.8211	0.9397
CA125+ ctDNA+ CA 19-9+ Age+ AFP	Yes	0.9017	0.8211	0.9345
CA125+ PRL+ CA 19-9+ CEA+ cfDNA	No	0.8949	0.8211	0.9347
CA125+ PRL+ CA 19-9+ CEA+ AFP+ cfDNA	No	0.8949	0.8211	0.9268
HE4+ ctDNA+ cfDNA	No	0.8983	0.8209	0.9101
HE4+ ctDNA+ AFP+ cfDNA	No	0.8983	0.8203	0.9138
HE4+ IL-6+ CA 19-9+ CEA+ AFP	No	0.8949	0.8199	0.9442
HE4+ ctDNA+ CA 19-9+ CEA+ AFP+ cfDNA	No	0.8949	0.8197	0.9228
CA125+ PRL+ CEA+ Age+ AFP+ cfDNA	No	0.8949	0.8193	0.9192
HE4+ ctDNA+ CA 19-9+ Age+ cfDNA	No	0.8949	0.8192	0.9224
HE4+ ctDNA+ Age	No	0.8983	0.8184	0.9232
ctDNA+ PRL+ IL-6+ CA 19-9+ CEA+ Age+ cfDNA	No	0.8949	0.8183	0.9281
HE4+ IL-6+ cfDNA	No	0.8949	0.8181	0.9162
ctDNA+ IL-6+ CA 19-9+ CEA+ Age	No	0.8949	0.818	0.9182
CA125+ ctDNA+ Age+ AFP+ cfDNA	Yes	0.8983	0.8179	0.9434
CA125+ ctDNA+ cfDNA	Yes	0.8983	0.8179	0.9384
CA125+ ctDNA+ Age+ cfDNA	Yes	0.8983	0.8179	0.9339
CA125+ ctDNA+ CEA+ AFP+ cfDNA	Yes	0.8983	0.8178	0.9405
CA125+ ctDNA+ CEA+ Age+ AFP+ cfDNA	Yes	0.8983	0.8178	0.9397
CA125+ ctDNA+ CEA+ Age+ cfDNA	Yes	0.8983	0.8178	0.9336
CA125+ PRL+ CA 19-9+ CEA+ Age+ AFP	No	0.8949	0.8174	0.9255
CA125+ PRL+ CA 19-9+ CEA+ Age+ AFP+ cfDNA	No	0.8949	0.8174	0.9184
HE4+ ctDNA+ CA 19-9+ cfDNA	No	0.8949	0.8173	0.9157
CA125+ ctDNA+ CA 19-9+ CEA+ AFP	Yes	0.8983	0.8162	0.9388
CA125+ ctDNA+ CA 19-9+ CEA	Yes	0.8983	0.8162	0.9369
HE4+ ctDNA+ CEA+ cfDNA	No	0.8949	0.816	0.9173
HE4+ ctDNA+ Age+ cfDNA	No	0.8949	0.8158	0.9143
HE4+ IL-6+ CA 19-9+ cfDNA	No	0.8915	0.8158	0.9205
CA125+ HE4+ CA 19-9+ cfDNA	No	0.8915	0.8154	0.9148
ctDNA+ PRL+ IL-6+ Age+ cfDNA	No	0.8915	0.8152	0.9205
CA125+ HE4+ CA 19-9+ CEA+ cfDNA	No	0.8915	0.8145	0.9006
HE4+ ctDNA+ Age+ AFP+ cfDNA	No	0.8949	0.8144	0.9169
CA125+ ctDNA+ CA 19-9	Yes	0.8983	0.8143	0.9381
CA125+ ctDNA+ CA 19-9+ Age	Yes	0.8983	0.8143	0.9279
ctDNA+ IL-6+ CA 19-9+ CEA	No	0.8949	0.8138	0.9152
ctDNA+ IL-6+ CA 19-9+ CEA+ AFP	No	0.8949	0.8138	0.9068
HE4+ ctDNA+ CA 19-9+ CEA+ cfDNA	No	0.8915	0.8134	0.9175
HE4+ IL-6+ CA 19-9+ CEA	No	0.8915	0.8132	0.9442
HE4+ CA 19-9+ CEA+ Age	No	0.8949	0.8126	0.9187
HE4+ CA 19-9+ CEA+ Age+ AFP	No	0.8949	0.8121	0.9208
ctDNA+ PRL+ IL-6+ CEA+ cfDNA	No	0.8915	0.8117	0.9278
ctDNA+ PRL+ IL-6+ CEA+ Age+ cfDNA	No	0.8915	0.8117	0.9226
ctDNA+ PRL+ IL-6+ CEA+ Age+ AFP+ cfDNA	No	0.8915	0.8117	0.9155
CA125+ ctDNA+ CA 19-9+ CEA+ Age+ AFP+ cfDNA	Yes	0.8949	0.8116	0.9172
CA125+ ctDNA+ CA 19-9+ CEA+ Age+ cfDNA	Yes	0.8949	0.8116	0.9156
ctDNA+ PRL+ CA 19-9+ Age+ AFP	No	0.8915	0.8116	0.9018
CA125+ ctDNA+ CA 19-9+ AFP+ cfDNA	Yes	0.8949	0.8113	0.9292
CA125+ ctDNA+ CA 19-9+ Age+ AFP+ cfDNA	Yes	0.8949	0.8113	0.9263
HE4+ CA 19-9+ Age+ AFP	No	0.8949	0.8111	0.9173
ctDNA+ IL-6+ CEA+ Age	No	0.8915	0.8106	0.9256
ctDNA+ IL-6+ CEA+ Age+ AFP	No	0.8915	0.8106	0.9154
ctDNA+ IL-6+ CEA	No	0.8915	0.809	0.9238
ctDNA+ IL-6+ CEA+ AFP	No	0.8915	0.809	0.9143
HE4+ CA 19-9+ CEA+ AFP	No	0.8915	0.8086	0.9061
ctDNA+ PRL+ CA 19-9+ Age	No	0.8881	0.8076	0.9137
CA125+ CA 19-9	No	0.8915	0.8071	0.932
HE4+ CA 19-9+ AFP	No	0.8915	0.8068	0.9072
CA125+ ctDNA+ CA 19-9+ CEA+ AFP+ cfDNA	Yes	0.8915	0.8065	0.9269
CA125+ ctDNA+ CA 19-9+ CEA+ cfDNA	Yes	0.8915	0.8065	0.9227
HE4+ IL-6+ CEA+ AFP+ cfDNA	No	0.8881	0.8065	0.9296
HE4+ IL-6+ CEA+ cfDNA	No	0.8881	0.8065	0.9273
CA125+ CA 19-9+ AFP	No	0.8915	0.8063	0.935
CA125+ ctDNA+ CA 19-9+ cfDNA	Yes	0.8915	0.8046	0.9237
CA125+ ctDNA+ CA 19-9+ Age+ cfDNA	Yes	0.8915	0.8046	0.9173
CA125	No	0.8915	0.8045	0.9427
CA125+ Age	No	0.8915	0.8045	0.9422
CA125+ Age+ AFP	No	0.8915	0.8042	0.9401
HE4+ IL-6+ CA 19-9+ CEA+ AFP+ cfDNA	No	0.8847	0.8035	0.9257
CA125+ AFP	No	0.8915	0.8033	0.944
CA125+ CEA+ Age+ cfDNA	No	0.8881	0.8024	0.9277
ctDNA+ IL-6+ CA 19-9	No	0.8881	0.8022	0.902
ctDNA+ IL-6+ CA 19-9+ Age	No	0.8881	0.8022	0.8996
ctDNA+ IL-6+ CA 19-9+ AFP	No	0.8881	0.8022	0.8912
ctDNA+ IL-6+ CA 19-9+ Age+ AFP	No	0.8881	0.8022	0.8878
HE4+ CEA+ AFP	No	0.8915	0.8021	0.906
CA125+ CEA+ Age+ AFP+ cfDNA	No	0.8881	0.802	0.928
CA125+ cfDNA	No	0.8881	0.8015	0.928
HE4+ Age+ AFP	No	0.8915	0.8008	0.9095
CA125+ Age+ AFP+ cfDNA	No	0.8881	0.8007	0.9291
ctDNA+ IL-6+ CA 19-9+ CEA+ Age+ cfDNA	No	0.8847	0.8002	0.9045
CA125+ CEA+ AFP	No	0.8881	0.8	0.9409
CA125+ CEA+ Age	No	0.8881	0.8	0.9406
CA125+ CEA	No	0.8881	0.8	0.9404
CA125+ AFP+ cfDNA	No	0.8881	0.7998	0.9327
CA125+ CA 19-9+ Age	No	0.8881	0.7995	0.9318
HE4+ CA 19-9+ CEA+ AFP+ cfDNA	No	0.8847	0.7994	0.8998
CA125+ CA 19-9+ Age+ AFP	No	0.8881	0.7991	0.9316
HE4+ CA 19-9+ CEA+ Age+ cfDNA	No	0.8847	0.7991	0.9098
HE4+ IL-6+ CA 19-9+ CEA+ cfDNA	No	0.8814	0.799	0.9247
HE4+ CEA+ Age	No	0.8881	0.7988	0.9164
HE4+ CA 19-9+ CEA+ Age+ AFP+ cfDNA	No	0.8847	0.7984	0.9124
HE4+ CEA+ Age+ AFP	No	0.8881	0.7978	0.9169
CA125+ CA 19-9+ CEA+ Age+ AFP+ cfDNA	No	0.8847	0.7978	0.909
ctDNA+ IL-6+ CA 19-9+ CEA+ Age+ AFP+ cfDNA	No	0.8847	0.7978	0.8944
HE4+ CA 19-9+ Age+ AFP+ cfDNA	No	0.8847	0.7974	0.9089
HE4+ CA 19-9+ Age	No	0.8881	0.7968	0.9147
ctDNA+ PRL+ Age+ AFP	No	0.8847	0.7958	0.8751
HE4+ CA 19-9+ AFP+ cfDNA	No	0.8847	0.7957	0.899
CA125+ CEA+ AFP+ cfDNA	No	0.8847	0.7954	0.9309
CA125+ CEA+ cfDNA	No	0.8847	0.7954	0.9262
HE4+ CA 19-9+ CEA	No	0.8847	0.7941	0.9011
CA125+ Age+ cfDNA	No	0.8847	0.7935	0.9298
ctDNA+ PRL+ CEA+ Age+ AFP	No	0.8847	0.793	0.8763
CA125+ CEA+ Age+ AFP	No	0.8847	0.7929	0.9388
HE4+ CA 19-9	No	0.8847	0.7926	0.902
ctDNA+ PRL+ CA 19-9+ CEA+ Age	No	0.8814	0.7923	0.9121
ctDNA+ IL-6+ CEA+ Age+ cfDNA	No	0.8814	0.7921	0.9056
ctDNA+ IL-6+ CEA+ Age+ AFP+ cfDNA	No	0.8814	0.7921	0.8988
ctDNA+ PRL+ CA 19-9+ CEA+ Age+ AFP	No	0.8814	0.792	0.8992
ctDNA+ PRL+ Age	No	0.8814	0.7914	0.8878
CA125+ CA 19-9+ CEA+ AFP+ cfDNA	No	0.8814	0.7911	0.9106
CA125+ CA 19-9+ CEA+ Age+ cfDNA	No	0.8814	0.7911	0.9056
HE4+ CEA	No	0.8847	0.7908	0.9001
ctDNA+ IL-6+ Age+ AFP	No	0.8847	0.7904	0.8871
ctDNA+ IL-6+ CEA+ cfDNA	No	0.8814	0.7904	0.9022
ctDNA+ IL-6+ CEA+ AFP+ cfDNA	No	0.8814	0.7904	0.8948
HE4+ CEA+ Age+ cfDNA	No	0.8814	0.7902	0.9083
ctDNA+ IL-6+ CA 19-9+ CEA+ cfDNA	No	0.8814	0.7902	0.8921
ctDNA+ IL-6+ CA 19-9+ CEA+ AFP+ cfDNA	No	0.8814	0.7902	0.8868
ctDNA+ IL-6+ CA 19-9+ Age+ cfDNA	No	0.8814	0.79	0.8862
ctDNA+ IL-6+ CA 19-9+ Age+ AFP+ cfDNA	No	0.8814	0.79	0.8788
ctDNA+ IL-6+ CA 19-9+ AFP+ cfDNA	No	0.8814	0.79	0.8759
ctDNA+ IL-6+ CA 19-9+ cfDNA	No	0.8814	0.79	0.8757
CA125+ CA 19-9+ AFP+ cfDNA	No	0.8814	0.7898	0.9231
CA125+ CA 19-9+ Age+ cfDNA	No	0.8814	0.7898	0.9189
CA125+ CA 19-9+ cfDNA	No	0.8814	0.7898	0.9168
CA125+ CA 19-9+ Age+ AFP+ cfDNA	No	0.8814	0.7893	0.9213
HE4+ CEA+ Age+ AFP+ cfDNA	No	0.8814	0.7891	0.9088
CA125+ CA 19-9+ CEA+ AFP	No	0.8814	0.7887	0.9235
CA125+ CA 19-9+ CEA+ Age+ AFP	No	0.8814	0.7887	0.9204
CA125+ CA 19-9+ CEA+ Age	No	0.8814	0.7887	0.9198
CA125+ CA 19-9+ CEA	No	0.8814	0.7887	0.9185
HE4+ CA 19-9+ cfDNA	No	0.8814	0.7878	0.8918
HE4+ AFP	No	0.8847	0.7872	0.9001
HE4+ CEA+ cfDNA	No	0.8814	0.7865	0.8925
ctDNA+ PRL+ CEA+ Age	No	0.8814	0.7864	0.886
HE4+ CEA+ AFP+ cfDNA	No	0.8814	0.7863	0.8996
HE4+ Age	No	0.8847	0.7858	0.9119
HE4+ CA 19-9+ CEA+ cfDNA	No	0.878	0.7849	0.8916
ctDNA+ PRL+ CA 19-9+ CEA+ Age+ cfDNA	No	0.878	0.7848	0.9021
ctDNA+ PRL+ CA 19-9+ Age+ AFP+ cfDNA	No	0.878	0.7848	0.8929
ctDNA+ PRL+ CA 19-9	No	0.8746	0.7845	0.9173
ctDNA+ PRL+ CA 19-9+ CEA+ Age+ AFP+ cfDNA	No	0.878	0.7844	0.8908
CA125+ CA 19-9+ CEA+ cfDNA	No	0.878	0.7841	0.9048
ctDNA+ IL-6	No	0.8814	0.784	0.8994
ctDNA+ IL-6+ AFP	No	0.8814	0.784	0.8811
HE4+ CA 19-9+ Age+ cfDNA	No	0.878	0.7832	0.9049
HE4+ AFP+ cfDNA	No	0.8814	0.7825	0.8927
HE4+ Age+ AFP+ cfDNA	No	0.878	0.7809	0.9016
ctDNA+ IL-6+ Age	No	0.878	0.7807	0.8919
ctDNA+ PRL+ Age+ AFP+ cfDNA	No	0.8746	0.7788	0.867
ctDNA+ PRL+ CA 19-9+ CEA	No	0.8712	0.7761	0.9139
ctDNA+ PRL+ CA 19-9+ CEA+ AFP	No	0.8712	0.7761	0.9055
ctDNA+ PRL+ CEA+ Age+ AFP+ cfDNA	No	0.8746	0.776	0.8692
ctDNA+ PRL+ CA 19-9+ Age+ cfDNA	No	0.8712	0.7734	0.9037
ctDNA+ PRL+ CA 19-9+ cfDNA	No	0.8678	0.7724	0.906
HE4	No	0.878	0.7719	0.8985
ctDNA+ IL-6+ Age+ AFP+ cfDNA	No	0.8746	0.7718	0.8724
ctDNA+ IL-6+ AFP+ cfDNA	No	0.8746	0.7718	0.8663
ctDNA+ PRL+ CA 19-9+ AFP	No	0.8678	0.7702	0.9068
ctDNA+ PRL+ CEA+ Age+ cfDNA	No	0.8712	0.7693	0.8781
ctDNA+ PRL+ CEA	No	0.8678	0.7685	0.8956
ctDNA+ PRL+ CEA+ AFP	No	0.8678	0.7685	0.8864
ctDNA+ PRL+ Age+ cfDNA	No	0.8678	0.7674	0.8799
HE4+ cfDNA	No	0.8746	0.7672	0.889
ctDNA+ PRL+ CA 19-9+ CEA+ cfDNA	No	0.8644	0.767	0.9045
ctDNA+ PRL+ CA 19-9+ CEA+ AFP+ cfDNA	No	0.8644	0.767	0.8966
ctDNA+ IL-6+ cfDNA	No	0.8712	0.7668	0.8715
HE4+ Age+ cfDNA	No	0.8712	0.7658	0.9021
PRL+ IL-6+ CEA	No	0.8678	0.7649	0.8952
PRL+ IL-6+ CEA+ AFP	No	0.8678	0.7649	0.8852
PRL+ IL-6+ CA 19-9+ CEA	No	0.8678	0.7638	0.8959
PRL+ IL-6+ CA 19-9+ CEA+ AFP	No	0.8678	0.7638	0.8862
ctDNA+ PRL+ CA 19-9+ AFP+ cfDNA	No	0.861	0.758	0.8971
PRL+ IL-6+ CA 19-9+ Age	No	0.8644	0.7578	0.8872
ctDNA+ IL-6+ Age+ cfDNA	No	0.8644	0.7575	0.8708
ctDNA+ PRL+ CEA+ cfDNA	No	0.861	0.7564	0.8888
ctDNA+ PRL+ CEA+ AFP+ cfDNA	No	0.861	0.7564	0.8806
ctDNA+ PRL	No	0.861	0.7561	0.8944
PRL+ IL-6+ CEA+ Age	No	0.861	0.7559	0.8905
PRL+ IL-6+ CA 19-9+ Age+ AFP	No	0.8644	0.7557	0.8761
PRL+ IL-6+ CA 19-9	No	0.861	0.7538	0.8935
PRL+ IL-6+ CA 19-9+ CEA+ cfDNA	No	0.861	0.7526	0.888
PRL+ IL-6+ CA 19-9+ CEA+ AFP+ cfDNA	No	0.861	0.7526	0.8783
PRL+ IL-6+ CA 19-9+ AFP	No	0.861	0.7524	0.8835
PRL+ IL-6+ CA 19-9+ CEA+ Age	No	0.861	0.7516	0.892
PRL+ IL-6+ CA 19-9+ CEA+ Age+ cfDNA	No	0.861	0.7516	0.8822
PRL+ IL-6+ CA 19-9+ CEA+ Age+ AFP	No	0.861	0.7496	0.8817
PRL+ IL-6+ CA 19-9+ CEA+ Age+ AFP+ cfDNA	No	0.861	0.7496	0.8733
PRL+ IL-6+ CEA+ Age+ AFP	No	0.8576	0.7496	0.8786
ctDNA+ PRL+ AFP	No	0.8576	0.7475	0.8857
PRL+ IL-6+ CA 19-9+ Age+ cfDNA	No	0.8576	0.7464	0.8785
PRL+ IL-6+ CA 19-9+ Age+ AFP+ cfDNA	No	0.8576	0.744	0.8677
PRL+ IL-6+ CA 19-9+ cfDNA	No	0.8542	0.7424	0.8838
PRL+ IL-6+ Age	No	0.8576	0.7419	0.8813
PRL+ IL-6+ CA 19-9+ AFP+ cfDNA	No	0.8542	0.7397	0.8751
PRL+ IL-6+ CEA+ Age+ cfDNA	No	0.8542	0.7384	0.8799
PRL+ IL-6+ CEA+ cfDNA	No	0.8542	0.7363	0.8868
PRL+ IL-6+ CEA+ AFP+ cfDNA	No	0.8542	0.7363	0.8773
ctDNA+ PRL+ cfDNA	No	0.8475	0.7325	0.8831
PRL+ IL-6+ CEA+ Age+ AFP+ cfDNA	No	0.8508	0.7321	0.8689
PRL+ IL-6	No	0.8508	0.7312	0.8852
PRL+ IL-6+ AFP	No	0.8508	0.7312	0.8747
PRL+ IL-6+ Age+ AFP	No	0.8542	0.7302	0.8718
ctDNA+ PRL+ AFP+ cfDNA	No	0.8475	0.7302	0.8747
IL-6+ CA 19-9+ CEA	No	0.8508	0.7281	0.8753
PRL+ IL-6+ cfDNA	No	0.8475	0.7262	0.8739
PRL+ IL-6+ Age+ cfDNA	No	0.8475	0.7254	0.8686
PRL+ IL-6+ Age+ AFP+ cfDNA	No	0.8475	0.7226	0.8597
IL-6+ CA 19-9+ CEA+ AFP	No	0.8475	0.7194	0.8666
PRL+ IL-6+ AFP+ cfDNA	No	0.8441	0.7191	0.8641
IL-6+ CA 19-9+ CEA+ Age	No	0.8407	0.7144	0.8721
ctDNA+ CA 19-9+ Age+ AFP	No	0.8373	0.7109	0.8063
IL-6+ CEA	No	0.8407	0.7068	0.8829
IL-6+ CEA+ AFP	No	0.8407	0.7068	0.8746
IL-6+ CA 19-9+ CEA+ cfDNA	No	0.8407	0.7058	0.8513
ctDNA+ CA 19-9+ CEA+ Age+ AFP	No	0.8373	0.7045	0.8063
IL-6+ CA 19-9+ Age	No	0.8407	0.7042	0.8572
IL-6+ CEA+ Age	No	0.8339	0.7026	0.8809
ctDNA+ CA 19-9+ AFP	No	0.8339	0.7012	0.8113
ctDNA+ CA 19-9+ Age+ AFP+ cfDNA	No	0.8305	0.7012	0.7916
ctDNA+ CA 19-9+ CEA	No	0.8373	0.7001	0.8024
IL-6+ CA 19-9+ CEA+ Age+ AFP	No	0.8339	0.6995	0.8624
IL-6+ CA 19-9+ Age+ AFP	No	0.8373	0.6982	0.8478
IL-6+ CA 19-9+ CEA+ AFP+ cfDNA	No	0.8373	0.6971	0.8453
ctDNA+ CA 19-9+ AFP+ cfDNA	No	0.8305	0.6952	0.7976
ctDNA+ CA 19-9+ CEA+ AFP	No	0.8339	0.694	0.8092
ctDNA+ CA 19-9+ Age	No	0.8305	0.694	0.7994
IL-6+ CA 19-9+ CEA+ Age+ cfDNA	No	0.8305	0.6928	0.8532
ctDNA+ CA 19-9+ CEA+ Age	No	0.8305	0.6926	0.8018
ctDNA+ CA 19-9+ CEA+ cfDNA	No	0.8305	0.6906	0.7884
ctDNA+ CEA+ Age+ AFP	No	0.8339	0.6904	0.7938
IL-6+ CA 19-9	No	0.8339	0.6891	0.8601
IL-6+ CA 19-9+ AFP	No	0.8339	0.6891	0.8498
IL-6+ CA 19-9+ cfDNA	No	0.8339	0.6891	0.8396
IL-6+ CEA+ Age+ AFP	No	0.8271	0.6877	0.8691
ctDNA+ CEA+ AFP	No	0.8305	0.6858	0.7994
IL-6+ CEA+ cfDNA	No	0.8305	0.6848	0.8567
IL-6+ CEA+ AFP+ cfDNA	No	0.8305	0.6848	0.852
ctDNA+ CA 19-9	No	0.8271	0.6848	0.8082
ctDNA+ CA 19-9+ Age+ cfDNA	No	0.8237	0.6845	0.7841
ctDNA+ CA 19-9+ CEA+ AFP+ cfDNA	No	0.8271	0.6843	0.7982
ctDNA+ CA 19-9+ CEA+ Age+ AFP+ cfDNA	No	0.8237	0.6833	0.7924
ctDNA+ Age+ AFP	No	0.8305	0.6832	0.763
ctDNA+ AFP	No	0.8305	0.6832	0.7206
IL-6+ CEA+ Age+ cfDNA	No	0.8237	0.6812	0.8573
IL-6+ CA 19-9+ AFP+ cfDNA	No	0.8305	0.6795	0.8319
IL-6	No	0.8305	0.6793	0.8542
IL-6+ Age	No	0.8305	0.6793	0.8505
IL-6+ AFP	No	0.8305	0.6793	0.8309
IL-6+ CA 19-9+ CEA+ Age+ AFP+ cfDNA	No	0.8237	0.678	0.8461
ctDNA	No	0.8271	0.6755	0.7704
ctDNA+ Age	No	0.8271	0.6755	0.7543
ctDNA+ CA 19-9+ cfDNA	No	0.8203	0.6752	0.7891
ctDNA+ CA 19-9+ CEA+ Age+ cfDNA	No	0.8203	0.6749	0.7884
ctDNA+ CEA+ Age+ AFP+ cfDNA	No	0.8237	0.674	0.7791
ctDNA+ CEA	No	0.8237	0.6736	0.794
ctDNA+ CEA+ Age	No	0.8237	0.6736	0.7918
IL-6+ Age+ AFP	No	0.8271	0.6726	0.8383
IL-6+ CA 19-9+ Age+ AFP+ cfDNA	No	0.8203	0.6717	0.8328
IL-6+ cfDNA	No	0.8271	0.6697	0.8279
IL-6+ AFP+ cfDNA	No	0.8271	0.6697	0.8121
ctDNA+ CEA+ AFP+ cfDNA	No	0.8203	0.6694	0.7884
IL-6+ CA 19-9+ Age+ cfDNA	No	0.8203	0.6692	0.8325
IL-6+ CEA+ Age+ AFP+ cfDNA	No	0.8169	0.6664	0.8459
ctDNA+ Age+ AFP+ cfDNA	No	0.8203	0.6661	0.7509
ctDNA+ AFP+ cfDNA	No	0.8203	0.6661	0.7252
ctDNA+ CEA+ cfDNA	No	0.8169	0.6615	0.7821
ctDNA+ CEA+ Age+ cfDNA	No	0.8169	0.6615	0.7765
IL-6+ Age+ cfDNA	No	0.8169	0.6592	0.8299
ctDNA+ cfDNA	No	0.8169	0.6582	0.7757
ctDNA+ Age+ cfDNA	No	0.8169	0.6582	0.744
IL-6+ Age+ AFP+ cfDNA	No	0.8102	0.6427	0.818
PRL+ CA 19-9	No	0.7932	0.5768	0.7835
PRL+ CA 19-9+ AFP	No	0.7898	0.567	0.7722
PRL+ CA 19-9+ Age	No	0.7831	0.5665	0.7775
PRL+ CA 19-9+ Age+ AFP	No	0.7831	0.5665	0.765
PRL+ CA 19-9+ CEA+ cfDNA	No	0.7763	0.5605	0.7872
PRL+ CA 19-9+ cfDNA	No	0.7831	0.5593	0.7711
PRL+ CA 19-9+ AFP+ cfDNA	No	0.7831	0.5593	0.7614
PRL+ CA 19-9+ CEA+ Age+ AFP	No	0.7763	0.5591	0.7719
PRL+ CA 19-9+ CEA+ Age	No	0.7763	0.5589	0.7864
PRL+ CA 19-9+ Age+ cfDNA	No	0.7763	0.5589	0.7585
PRL+ CA 19-9+ Age+ AFP+ cfDNA	No	0.7763	0.5589	0.7461
PRL+ CA 19-9+ CEA	No	0.7763	0.5539	0.7972
PRL+ CA 19-9+ CEA+ AFP+ cfDNA	No	0.7763	0.5538	0.7785
PRL+ CA 19-9+ CEA+ Age+ cfDNA	No	0.7729	0.5494	0.7727
PRL+ CA 19-9+ CEA+ AFP	No	0.7729	0.5428	0.787
PRL+ CEA+ AFP	No	0.7763	0.537	0.7642
PRL+ CEA+ Age	No	0.7763	0.5361	0.7527
PRL+ CEA+ Age+ AFP	No	0.7763	0.5361	0.7432
PRL+ CA 19-9+ CEA+ Age+ AFP+ cfDNA	No	0.7661	0.5352	0.7588
PRL+ CEA+ AFP+ cfDNA	No	0.7763	0.5283	0.7594
PRL+ CEA	No	0.7695	0.5275	0.7729
PRL+ CEA+ Age+ cfDNA	No	0.7763	0.5274	0.7395
PRL+ CEA+ Age+ AFP+ cfDNA	No	0.7763	0.5274	0.7298
PRL+ Age	No	0.7797	0.5239	0.746
PRL+ CEA+ cfDNA	No	0.7695	0.5188	0.7692
PRL+ Age+ AFP	No	0.7763	0.5133	0.7267
PRL+ Age+ cfDNA	No	0.7695	0.5074	0.7216
PRL+ Age+ AFP+ cfDNA	No	0.7695	0.5074	0.7055
PRL	No	0.7627	0.4798	0.7451
PRL+ AFP	No	0.7593	0.4678	0.7375
PRL+ cfDNA	No	0.7559	0.4649	0.7354
PRL+ AFP+ cfDNA	No	0.7559	0.4649	0.7259
CA 19-9+ CEA+ AFP	No	0.7119	0.2749	0.6137
CA 19-9+ CEA+ Age+ AFP	No	0.6983	0.267	0.6037
CA 19-9+ CEA+ Age+ AFP+ cfDNA	No	0.6949	0.2559	0.5806
CA 19-9+ CEA+ AFP+ cfDNA	No	0.7051	0.2514	0.5989
CA 19-9+ CEA	No	0.7051	0.2489	0.6079
CA 19-9+ CEA+ Age	No	0.6915	0.2427	0.601
CA 19-9+ CEA+ Age+ cfDNA	No	0.6881	0.2309	0.5757
CA 19-9+ CEA+ cfDNA	No	0.6983	0.2236	0.5899
CA 19-9+ AFP	No	0.7051	0.2049	0.6096
CA 19-9+ Age+ AFP	No	0.6949	0.2015	0.6007
CEA+ Age	No	0.6983	0.1899	0.5502
CA 19-9+ AFP+ cfDNA	No	0.6915	0.1831	0.5867
CA 19-9+ Age+ AFP+ cfDNA	No	0.678	0.1774	0.5546
CA 19-9	No	0.6983	0.1758	0.6013
CA 19-9+ Age	No	0.6881	0.1739	0.6012
CEA+ Age+ AFP	No	0.6949	0.1718	0.5531
CEA	No	0.6949	0.1647	0.5654
CEA+ AFP	No	0.6949	0.1608	0.5701
CA 19-9+ cfDNA	No	0.6847	0.1542	0.5733
CA 19-9+ Age+ cfDNA	No	0.6712	0.1505	0.5478
CEA+ cfDNA	No	0.6881	0.1487	0.553
CEA+ Age+ AFP+ cfDNA	No	0.6847	0.1443	0.5312
CEA+ AFP+ cfDNA	No	0.6847	0.1306	0.558
CEA+ Age+ cfDNA	No	0.678	0.1295	0.5268
Age+ AFP	No	0.6881	0.0411	0.5273
AFP	No	0.6881	0.0411	0.3775
AFP+ cfDNA	No	0.6814	0.0392	0.4183
Age+ AFP+ cfDNA	No	0.6746	0.0377	0.4607
Age	No	0.6814	0	0.5255
cfDNA	No	0.6746	0	0.5219
Age+ cfDNA		0.6678	0	0.4546
