# Supplementary material for: Multi-analyte approach combining cfDNA sequencing and protein testing for early ovarian cancer detection
Source: iScience. 2025 May 8;28(6):112617. doi: 10.1016/j.isci.2025.112617 (PMC12152359; doi:10.1016/j.isci.2025.112617)
Supplement: Table S12. Comparison of models' performance metrics measured around 95%, 90% and 85% sensitivity in premenopausal and postmenopausal subjects, related to Table 2 [file mmc6.xlsx]

## Sheet: Sheet1
Table S12. Comparison of models' performance metrics measured around 95%, 90% and 85% sensitivity in premenopausal and postmenopausal subjects.Related to Table 2.
Sensitivity	Biomarkers	Statistics	Premenopausal (age <50)					Postmenopause (age ≥ 50)
		Statistics	Value (95%CI)	Versus CA125+ctDNA	Versus ROMA	Versus EarlySEEK		Value (95%CI)	Versus CA125+ctDNA	Versus ROMA	Versus EarlySEEK
around 95% (age<50: 94.3%; age≥50: 95.2%)	CA125	Specificity	71.58 (61.40 - 80.36)	0.7389	5.532e-15	0.0006697		82.54 (76.36 - 87.67)	0.2482	0.08956	1.903e-07
		PPV	55 (46.79 - 62.95)	0.756366	2.02704e-14	0.000787738		74.81 (68.47 - 80.24)	0.253198	0.0912798	2.12457e-07
		NPV	97.14 (89.80 - 99.24)	0.983319	0.165704	0.747027		96.89 (92.98 - 98.66)	0.927116	0.87746	0.731187
		Accuracy	77.69 (69.56 - 84.52)	0.763	5.532e-15	0.001015		86.99 (82.58 - 90.62)	0.285	0.1083	1.865e-06
	CA125+ctDNA	Specificity	70.53 (60.29 - 79.44)	-	3.435e-15	7.439e-05		80.42 (74.04 - 85.83)	-	0.01638	9.216e-09
		PPV	54.1 (46.08 - 61.91)	-	9.90509e-14	9.62586e-05		72.59 (66.41 - 78.01)	-	0.0164097	1.06236e-08
		NPV	97.1 (89.66 - 99.23)	-	0.18305	0.732271		96.82 (92.80 - 98.62)	-	0.101808	0.632071
		Accuracy	76.92 (68.72 - 83.86)	-	9.189e-15	0.0001447		85.62 (81.06 - 89.43)	-	0.01638	5.79e-08
	ROMA	Specificity	5.26 (1.73 - 11.86)	3.435e-15	-	< 2.2E-16		86.24 (80.50 - 90.81)	0.01638	-	7.098e-06
		PPV	26.83 (25.02 - 28.72)	9.90509e-14	-	1.84036e-17		79.03 (72.46 - 84.38)	0.0164097	-	7.47967e-06
		NPV	71.43 (33.69 - 92.48)	0.18305	-	0.17737		97.02 (93.26 - 98.71)	0.101808	-	0.754407
		Accuracy	29.23 (21.59 - 37.85)	9.189e-15	-	< 2.2E-16		89.38 (85.27 - 92.67)	0.01638	-	3.216e-05
	EarlySEEK	Specificity	90.53 (82.78 - 95.58)	7.439e-05	< 2.2E-16	-		97.88 (94.67 - 99.42)	9.216e-09	7.098e-06	-
		PPV	78.57 (66.20 - 87.28)	9.62586e-05	1.84036e-17	-		96.08 (90.27 - 98.48)	1.06236e-08	7.47967e-06	-
		NPV	97.73 (91.79 - 99.40)	0.732271	0.17737	-		97.37 (94.02 - 98.86)	0.632071	0.754407	-
		Accuracy	91.54 (85.36 - 95.70)	0.0001447	< 2.2E-16	-		96.92 (94.23 - 98.58)	5.79e-08	3.216e-05	-
around 90% (age<50: 88.6%; age≥50: 90.3%)	CA125	Specificity	74.74 (64.78 - 83.09)	0.285	0.0003585	0.0001242		93.65 (89.17 - 96.68)	0.01141	0.1025	0.001565
		PPV	56.36 (47.26 - 65.06)	0.332046	0.000561953	0.000168761		88.57 (81.71 - 93.08)	0.011892	0.104396	0.0015963
		NPV	94.67 (87.51 - 97.82)	0.928993	0.366661	0.660811		94.65 (90.75 - 96.96)	0.81832	0.927449	0.86242
		Accuracy	78.46 (70.40 - 85.19)	0.3711	0.0005042	0.0004154		92.47 (88.82 - 95.22)	0.03251	0.2482	0.02535
	CA125+ctDNA	Specificity	78.95 (69.38 - 86.64)	-	6.024e-05	0.0004653		89.42 (84.13 - 93.42)	-	0.001341	2.209e-05
		PPV	60.78 (50.78 - 69.96)	-	0.000186715	0.000599432		82.3 (75.35 - 87.61)	-	0.00142943	2.31736e-05
		NPV	94.94 (88.11 - 97.94)	-	0.514271	0.736699		94.41 (90.35 - 96.83)	-	0.809413	0.750738
		Accuracy	81.54 (73.79 - 87.80)	-	0.0001749	0.001745		89.73 (85.66 - 92.96)	-	0.01052	0.0006697
	ROMA	Specificity	51.58 (41.10 - 61.96)	6.024e-05	-	6.737e-10		95.77 (91.83 - 98.16)	0.001341	-	0.01431
		PPV	40.26 (34.66 - 46.12)	0.000186715	-	2.59693e-09		92.08 (85.47 - 95.83)	0.00142943	-	0.0145017
		NPV	92.45 (82.68 - 96.92)	0.514271	-	0.306867		94.76 (90.94 - 97.03)	0.809413	-	0.925082
		Accuracy	61.54 (52.61 - 69.93)	0.0001749	-	3.687e-09		93.84 (90.43 - 96.31)	0.01052	-	0.1573
	EarlySEEK	Specificity	93.68 (86.76 - 97.65)	0.0004653	6.737e-10	-		98.94 (96.23 - 99.87)	2.209e-05	0.01431	-
		PPV	83.78 (70.24 - 91.88)	0.000599432	2.59693e-09	-		97.89 (92.12 - 99.46)	2.31736e-05	0.0145017	-
		NPV	95.7 (89.83 - 98.25)	0.736699	0.306867	-		94.92 (91.21 - 97.12)	0.750738	0.925082	-
		Accuracy	92.31 (86.31 - 96.25)	0.001745	3.687e-09	-		95.89 (92.93 - 97.86)	0.0006697	0.1573	-
around 85% (age<50: 85.7%; age≥50: 85.4%)	CA125	Specificity	75.79 (65.92 - 83.99)	0.4054	0.4497	0.0001242		94.18 (89.83 - 97.06)	0.008151	0.004678	0.001
		PPV	56.6 (47.13 - 65.62)	0.454257	0.470873	0.000180024		88.89 (81.76 - 93.45)	0.00837385	0.00475643	0.000917388
		NPV	93.51 (86.39 - 97.03)	0.933962	0.88854	0.656895		92.23 (88.13 - 94.99)	0.838602	0.78917	0.822753
		Accuracy	78.46 (70.40 - 85.19)	0.4913	0.4795	0.0006697		91.1 (87.23 - 94.10)	0.0707	0.03251	0.03426
	CA125+ctDNA	Specificity	78.95 (69.38 - 86.64)	-	0.1936	0.0002747		97.88 (94.67 - 99.42)	-	0.5637	0.123
		PPV	60 (49.83 - 69.37)	-	0.228908	0.000353692		95.65 (89.27 - 98.31)	-	0.564308	0.045518
		NPV	93.75 (86.87 - 97.14)	-	0.864026	0.657136		92.5 (88.53 - 95.17)	-	0.973709	0.936128
		Accuracy	80.77 (72.93 - 87.15)	-	0.2498	0.001063		93.49 (90.03 - 96.04)	-	0.7389	0.3711
	ROMA	Specificity	71.58 (61.40 - 80.36)	0.1936	-	7.098e-06		98.41 (95.43 - 99.67)	0.5637	-	0.248
		PPV	52.63 (44.00 - 61.11)	0.228908	-	1.26871e-05		96.7 (90.49 - 98.91)	0.564308	-	0.083279
		NPV	93.15 (85.68 - 96.87)	0.864026	-	0.581092		92.54 (88.59 - 95.19)	0.973709	-	0.952188
		Accuracy	75.38 (67.06 - 82.51)	0.2498	-	5.904e-05		93.84 (90.43 - 96.31)	0.7389	-	0.4913
	EarlySEEK	Specificity	94.74 (88.14 - 98.27)	0.0002747	7.098e-06	-		100 (98.07 - 100.00)	0.123	0.248	-
		PPV	85.71 (71.67 - 93.44)	0.000353692	1.26871e-05	-		100 (95.89 - 100.00)	0.045518	0.083279	-
		NPV	94.74 (88.87 - 97.59)	0.657136	0.581092	-		92.65 (88.75 - 95.26)	0.936128	0.952188	-
		Accuracy	92.31 (86.31 - 96.25)	0.001063	5.904e-05	-		94.86 (91.67 - 97.10)	0.3711	0.4913	-
CI, confidence interval; ctDNA, circulating tumor DNA; PPV, positive predictive value; NPV, negative predictive value, vs., versus.
